# Supplementary material for: Identification of putative causal associations between MicroRNAs and breast cancer via Mendelian randomization and bioinformatic analysis
Source: Medicine (Baltimore). 2026 Feb 6;105(6):e47494. doi: 10.1097/MD.0000000000047494 (PMC12885728; doi:10.1097/MD.0000000000047494)
Supplement: Supplementary file 1 [file medi-105-e47494-s001.xlsx]

## Sheet: Table S1
Table S1. eQTL data of miRNA in the discovery dataset
snpID	miRNA_FHS	N	chr.SNP	SNP.pos	SNP.strand	CisMark	effect	noneffect	beta	se	EAF	F-statistics
rs2370747	hsa-miR-100-5p	3502	chr11	122407131	+	cis	C	T	-3.4798	0.133185	0.626277	682.263
rs10892853	hsa-miR-100-5p	3502	chr11	122390886	+	cis	A	G	-3.35048	0.132353	0.627821	640.47
rs11605335	hsa-miR-100-5p	3502	chr11	122390754	+	cis	C	A	-3.35065	0.132378	0.630329	640.298
rs10892852	hsa-miR-100-5p	3502	chr11	122390440	+	cis	C	T	-3.351	0.132391	0.628795	640.296
rs2084637	hsa-miR-100-5p	3502	chr11	122391187	+	cis	T	C	-3.34733	0.132266	0.630297	640.112
rs10892855	hsa-miR-100-5p	3502	chr11	122396173	+	cis	C	A	-3.34303	0.132138	0.627585	639.705
rs11218651	hsa-miR-100-5p	3502	chr11	122384336	+	cis	G	T	-3.37804	0.13353	0.631199	639.625
rs2100246	hsa-miR-100-5p	3502	chr11	122406638	+	cis	G	C	-3.34768	0.132458	0.626241	638.385
rs12223365	hsa-miR-100-5p	3502	chr11	122416976	+	cis	C	A	-3.36026	0.133413	0.630947	634.018
rs12224773	hsa-miR-100-5p	3502	chr11	122417079	+	cis	T	C	-3.36024	0.13342	0.630964	633.941
rs34651745	hsa-miR-100-5p	3502	chr11	122418046	+	cis	A	G	-3.36024	0.133424	0.630158	633.907
rs9633953	hsa-miR-100-5p	3502	chr11	122419642	+	cis	G	A	-3.36003	0.133444	0.629775	633.64
rs13165104	hsa-miR-218-5p	5155	chr5	168304888	+	cis	T	C	-3.31642	0.134564	0.965694	607.174
rs1450796	hsa-miR-100-5p	3502	chr11	122395018	+	cis	T	A	-3.35688	0.134419	0.627627	623.312
rs34614177	hsa-miR-100-5p	3502	chr11	122411191	+	cis	G	A	-3.35123	0.135926	0.630292	607.514
rs12223035	hsa-miR-100-5p	3502	chr11	122410565	+	cis	G	C	-3.29393	0.135824	0.630275	587.797
rs965235	hsa-miR-1303	3812	chr5	154063295	-	cis	C	T	-0.881257	0.03715	0.712494	562.418
rs1862130	hsa-miR-1303	3812	chr5	154063778	+	cis	G	T	-0.880297	0.0371144	0.694518	562.272
rs4958761	hsa-miR-1303	3812	chr5	154065895	+	cis	A	G	-0.875455	0.0369159	0.709886	562.1
rs918365	hsa-miR-1303	3812	chr5	154060180	-	cis	G	T	-0.912833	0.0385951	0.701513	559.101
rs4958758	hsa-miR-1303	3812	chr5	154056232	+	cis	A	T	-0.926524	0.0392185	0.704221	557.831
rs6580099	hsa-miR-1303	3812	chr5	154055507	+	cis	G	A	-0.926825	0.0392393	0.700509	557.603
rs10875591	hsa-miR-1303	3812	chr5	154053391	+	cis	A	G	-0.936905	0.0397017	0.710817	556.602
rs11218646	hsa-miR-100-5p	3502	chr11	122381395	+	cis	C	T	-3.07644	0.130411	0.602944	556.185
rs6580103	hsa-miR-1303	3812	chr5	154070168	+	cis	C	T	-0.894941	0.0380583	0.6697	552.666
rs9324792	hsa-miR-1303	3812	chr5	154078564	+	cis	C	T	-0.833763	0.035487	0.714432	551.72
rs6580111	hsa-miR-1303	3812	chr5	154103120	+	cis	C	G	-0.834994	0.0355599	0.716567	551.083
rs6868098	hsa-miR-1303	3812	chr5	154080958	+	cis	A	G	-0.831827	0.0354269	0.713637	551.025
rs10073561	hsa-miR-1303	3812	chr5	154095776	+	cis	T	C	-0.833891	0.0355186	0.704747	550.909
rs10039709	hsa-miR-1303	3812	chr5	154090511	+	cis	A	G	-0.832851	0.0354759	0.716753	550.858
rs4958382	hsa-miR-1303	3812	chr5	154064940	+	cis	C	T	-0.909074	0.0387579	0.712448	549.858
rs6580102	hsa-miR-1303	3812	chr5	154069269	+	cis	C	T	-0.881234	0.0375828	0.715858	549.511
rs6580104	hsa-miR-1303	3812	chr5	154070227	+	cis	C	A	-0.879971	0.0375343	0.715235	549.354
rs749777	hsa-miR-1303	3812	chr5	154074270	+	cis	C	T	-0.872679	0.0372426	0.714932	548.785
rs2370747	hsa-miR-125b-5p	5225	chr11	122407131	+	cis	C	T	-1.70203	0.0736559	0.626277	533.767
rs6580112	hsa-miR-1303	3812	chr5	154103390	+	cis	T	G	-0.859132	0.0369677	0.699334	539.817
rs7736062	hsa-miR-1303	3812	chr5	154103394	+	cis	G	A	-0.859613	0.03699	0.716677	539.772
rs1972618	hsa-miR-1303	3812	chr5	154071644	+	cis	G	T	-0.858501	0.036947	0.712103	539.631
rs12515092	hsa-miR-1303	3812	chr5	154051781	+	cis	G	A	-0.952836	0.0410603	0.69769	538.225
rs4958759	hsa-miR-1303	3812	chr5	154065496	+	cis	C	G	-0.875576	0.037835	0.709298	535.267
rs4958762	hsa-miR-1303	3812	chr5	154066205	+	cis	G	A	-0.855405	0.0373154	0.66886	525.218
rs11605335	hsa-miR-125b-5p	5225	chr11	122390754	+	cis	C	A	-1.663	0.0732852	0.630329	514.739
rs10892853	hsa-miR-125b-5p	5225	chr11	122390886	+	cis	A	G	-1.6626	0.0732736	0.627821	514.65
rs10892852	hsa-miR-125b-5p	5225	chr11	122390440	+	cis	C	T	-1.66305	0.0732935	0.628795	514.649
rs2084637	hsa-miR-125b-5p	5225	chr11	122391187	+	cis	T	C	-1.66125	0.0732221	0.630297	514.542
rs1450796	hsa-miR-125b-5p	5225	chr11	122395018	+	cis	T	A	-1.69494	0.0747076	0.627627	514.53
rs11218651	hsa-miR-125b-5p	5225	chr11	122384336	+	cis	G	T	-1.67803	0.0739928	0.631199	514.107
rs10892855	hsa-miR-125b-5p	5225	chr11	122396173	+	cis	C	A	-1.65829	0.0731512	0.627585	513.703
rs9324791	hsa-miR-1303	3812	chr5	154078556	+	cis	C	T	-0.83782	0.0366807	0.714436	521.434
rs12515696	hsa-miR-1303	3812	chr5	154052128	+	cis	G	A	-0.969095	0.0424474	0.638855	520.959
rs2100246	hsa-miR-125b-5p	5225	chr11	122406638	+	cis	G	C	-1.65947	0.0733581	0.626241	511.539
rs12223365	hsa-miR-125b-5p	5225	chr11	122416976	+	cis	C	A	-1.66758	0.0739437	0.630947	508.399
rs12224773	hsa-miR-125b-5p	5225	chr11	122417079	+	cis	T	C	-1.6676	0.0739483	0.630964	508.349
rs34651745	hsa-miR-125b-5p	5225	chr11	122418046	+	cis	A	G	-1.66763	0.0739526	0.630158	508.31
rs9633953	hsa-miR-125b-5p	5225	chr11	122419642	+	cis	G	A	-1.66765	0.0739631	0.629775	508.178
rs10043507	hsa-miR-1303	3812	chr5	154070836	+	cis	A	G	-0.868445	0.0383699	0.644392	512.006
rs2052448	hsa-miR-1303	3812	chr5	154068310	+	cis	C	T	-0.861543	0.0380808	0.66946	511.58
rs6580101	hsa-miR-1303	3812	chr5	154069037	+	cis	C	T	-0.859574	0.0379934	0.665993	511.59
rs7715775	hsa-miR-1303	3812	chr5	154069785	+	cis	C	G	-0.858978	0.0379687	0.66959	511.546
rs10074675	hsa-miR-1303	3812	chr5	154068030	+	cis	C	T	-0.8617	0.0380904	0.668874	511.509
rs4958384	hsa-miR-1303	3812	chr5	154071775	+	cis	C	G	-0.857255	0.0378939	0.669492	511.508
rs7723991	hsa-miR-1303	3812	chr5	154074504	+	cis	C	T	-0.853065	0.0377294	0.657227	510.949
rs4429540	hsa-miR-133a-3p	5156	chr20	61087042	+	cis	C	T	-3.04599	0.13608	0.670338	500.838
rs4958385	hsa-miR-1303	3812	chr5	154073802	+	cis	A	T	-0.853981	0.0378457	0.669332	508.903
rs6061571	hsa-miR-133a-3p	5156	chr20	61086295	+	cis	A	G	-3.05372	0.136467	0.659657	500.535
rs6061572	hsa-miR-133a-3p	5156	chr20	61086737	+	cis	G	C	-2.9773	0.13309	0.659156	500.252
rs34142456	hsa-miR-133a-3p	5156	chr20	61088415	+	cis	C	T	-2.75914	0.123626	0.707599	497.917
rs6061259	hsa-miR-133a-3p	5156	chr20	61087771	+	cis	G	A	-3.36081	0.150724	0.666545	496.996
rs34614177	hsa-miR-125b-5p	5225	chr11	122411191	+	cis	G	A	-1.67126	0.0753085	0.630292	492.304
rs11218682	hsa-miR-100-5p	3502	chr11	122419185	+	cis	T	G	-3.27569	0.14652	0.579311	499.533
rs12223035	hsa-miR-125b-5p	5225	chr11	122410565	+	cis	G	C	-1.65857	0.0750272	0.630275	488.497
rs7721183	hsa-miR-1303	3812	chr5	154071033	+	cis	T	C	-0.882304	0.0396325	0.717735	495.343
rs6061576	hsa-miR-133a-3p	5156	chr20	61088884	+	cis	G	C	-2.68136	0.121859	0.69689	483.979
rs6580107	hsa-miR-1303	3812	chr5	154072930	+	cis	T	A	-0.848509	0.038406	0.669829	487.852
rs7735337	hsa-miR-1303	3812	chr5	154069617	+	cis	A	T	-0.883301	0.040068	0.612214	485.729
rs9633954	hsa-miR-100-5p	3502	chr11	122419907	+	cis	T	A	-3.40434	0.154348	0.620903	486.201
rs6580110	hsa-miR-1303	3812	chr5	154077174	+	cis	A	G	-0.831111	0.0378893	0.663769	480.901
rs4958760	hsa-miR-1303	3812	chr5	154065758	+	cis	G	A	-0.826104	0.037671	0.666034	480.648
rs1862131	hsa-miR-1303	3812	chr5	154063834	+	cis	G	A	-0.82931	0.0378394	0.665571	480.084
rs6897388	hsa-miR-1303	3812	chr5	154073142	+	cis	A	G	-0.818119	0.0380651	0.619809	461.69
rs13186046	hsa-miR-1303	3812	chr5	154076552	+	cis	C	T	-0.816664	0.0380039	0.619089	461.534
rs12624608	hsa-miR-133a-3p	5156	chr20	61155298	-	cis	C	A	-1.64788	0.0803499	0.728544	420.445
rs11218646	hsa-miR-125b-5p	5225	chr11	122381395	+	cis	C	T	-1.4629	0.0713562	0.602944	420.143
rs4305340	hsa-miR-133a-3p	5156	chr20	61157241	-	cis	C	T	-1.65497	0.0809539	0.780585	417.769
rs11218682	hsa-miR-125b-5p	5225	chr11	122419185	+	cis	T	G	-1.64777	0.0807679	0.579311	416.052
rs9633954	hsa-miR-125b-5p	5225	chr11	122419907	+	cis	T	A	-1.71938	0.0859992	0.620903	399.568
rs4958767	hsa-miR-1303	3812	chr5	154105742	+	cis	G	C	-0.832574	0.0418586	0.754092	395.409
rs11906462	hsa-miR-133a-3p	5156	chr20	61158952	-	cis	C	T	-1.83283	0.0934933	0.768351	384.162
rs3934574	hsa-miR-133a-3p	5156	chr20	61143487	+	cis	C	T	1.0004	0.0525849	0.575253	361.793
rs7271454	hsa-miR-133a-3p	5156	chr20	61143279	-	cis	C	T	1.00125	0.0526312	0.577713	361.765
rs7444282	hsa-miR-1303	3812	chr5	154045280	+	cis	G	A	-0.884501	0.0462422	0.780901	365.672
rs28794278	hsa-miR-1303	3812	chr5	154043175	+	cis	C	T	-0.884198	0.0462635	0.778405	365.085
rs6062278	hsa-miR-133a-3p	5156	chr20	61144941	-	cis	G	A	1.02862	0.0542959	0.578229	358.761
rs6062277	hsa-miR-133a-3p	5156	chr20	61145597	-	cis	G	A	1.01315	0.0538062	0.581635	354.416
rs6062284	hsa-miR-133a-3p	5156	chr20	61141981	-	cis	G	T	1.00832	0.0536618	0.584159	352.935
rs6089753	hsa-miR-133a-3p	5156	chr20	61154107	-	cis	C	T	1.2492	0.0666488	0.51434	351.163
rs7702928	hsa-miR-1303	3812	chr5	154049702	+	cis	C	A	-0.847518	0.0464086	0.708833	333.329
rs12652072	hsa-miR-1303	3812	chr5	154034179	+	cis	G	C	-0.867779	0.0483005	0.792213	322.616
rs8122282	hsa-miR-133a-3p	5156	chr20	61152322	-	cis	A	G	1.12834	0.0632881	0.575181	317.739
rs6062267	hsa-miR-133a-3p	5156	chr20	61153365	-	cis	C	T	1.12862	0.0633038	0.573666	317.734
rs1791060	hsa-miR-100-5p	3502	chr11	122431166	+	cis	T	A	2.34945	0.131256	0.528418	320.217
rs6089741	hsa-miR-133a-3p	5156	chr20	61154594	-	cis	A	G	1.12932	0.0649204	0.480687	302.486
rs6089752	hsa-miR-133a-3p	5156	chr20	61154393	-	cis	C	T	1.12637	0.0647913	0.483614	302.105
rs4905998	hsa-miR-127-3p	5062	chr14	101181781	+	cis	A	G	0.818357	0.047604	0.327036	295.412
rs12147008	hsa-miR-127-3p	5062	chr14	101186175	+	cis	T	C	0.984579	0.0573683	0.79437	294.433
rs7155375	hsa-miR-127-3p	5062	chr14	101188731	+	cis	C	T	0.933626	0.0547236	0.662528	290.954
rs12882815	hsa-miR-127-3p	5062	chr14	101183142	+	cis	C	G	0.802239	0.0473104	0.333039	287.423
rs12881760	hsa-miR-127-3p	5062	chr14	101176335	+	cis	G	C	0.799116	0.0471671	0.366735	286.926
rs10139403	hsa-miR-127-3p	5062	chr14	101194561	+	cis	A	G	1.11654	0.0660974	0.336712	285.241
rs12881545	hsa-miR-127-3p	5062	chr14	101176212	+	cis	G	C	0.81807	0.0484963	0.386125	284.441
rs4935796	hsa-miR-100-5p	3502	chr11	122381985	+	cis	G	A	2.29412	0.135756	0.556769	285.408
rs7949488	hsa-miR-100-5p	3502	chr11	122381893	+	cis	T	G	2.29441	0.13582	0.55185	285.209
rs7141210	hsa-miR-127-3p	5062	chr14	101182470	+	cis	T	C	0.815862	0.048649	0.327015	281.135
rs4117784	hsa-miR-1303	3812	chr5	154101875	-	cis	C	T	-0.678429	0.0403656	0.785264	282.332
rs4958765	hsa-miR-1303	3812	chr5	154091757	+	cis	G	C	-0.678037	0.0403458	0.785646	282.281
rs1791060	hsa-miR-125b-5p	5225	chr11	122431166	+	cis	T	A	1.15773	0.0698566	0.528418	274.556
rs10146962	hsa-miR-127-3p	5062	chr14	101170540	+	cis	C	T	0.785324	0.0475997	0.332737	272.093
rs10144381	hsa-miR-127-3p	5062	chr14	101173297	+	cis	T	C	0.909851	0.0552896	0.32696	270.696
rs607340	hsa-miR-100-5p	3502	chr11	122434114	+	cis	A	G	2.19122	0.132528	0.551391	273.216
rs7938375	hsa-miR-100-5p	3502	chr11	122382650	+	cis	G	A	2.24844	0.136376	0.551834	271.667
rs12893790	hsa-miR-127-3p	5062	chr14	101178804	+	cis	G	C	0.911846	0.0556764	0.816062	268.119
rs12434496	hsa-miR-127-3p	5062	chr14	101179222	+	cis	G	A	0.911652	0.0556708	0.81957	268.06
rs4637207	hsa-miR-133a-3p	5156	chr20	61148451	-	cis	G	A	-1.09188	0.0669597	0.545061	265.802
rs1839544	hsa-miR-100-5p	3502	chr11	122383226	+	cis	T	C	2.20649	0.134864	0.552364	267.523
rs7937803	hsa-miR-100-5p	3502	chr11	122382426	+	cis	A	G	2.20749	0.135113	0.551839	266.782
rs11218648	hsa-miR-100-5p	3502	chr11	122382247	+	cis	A	G	2.20758	0.135137	0.551844	266.708
rs8012970	hsa-miR-127-3p	5062	chr14	101168491	+	cis	T	C	0.816174	0.0503618	0.371575	262.538
rs12897601	hsa-miR-127-3p	5062	chr14	101182284	+	cis	T	C	0.913252	0.056376	0.81554	262.314
rs3934573	hsa-miR-133a-3p	5156	chr20	61143945	+	cis	G	T	-0.963333	0.0594906	0.500869	262.112
rs17577580	hsa-miR-127-3p	5062	chr14	101189205	+	cis	C	T	1.34274	0.0838095	0.853223	256.581
rs9671394	hsa-miR-127-3p	5062	chr14	101159674	+	cis	T	C	0.803774	0.0502124	0.734993	256.139
rs4508677	hsa-miR-133a-3p	5156	chr20	61148335	-	cis	G	A	1.08729	0.0683025	0.611325	253.308
rs28576121	hsa-miR-1270	4812	chr19	20491722	+	cis	G	A	-1.20338	0.0757511	0.844423	252.259
rs28576121	hsa-miR-1270	4812	chr19	20491722	+	cis	G	A	-1.20338	0.0757511	0.844423	252.259
rs4123597	hsa-miR-100-5p	3502	chr11	122386637	+	cis	A	G	1.91947	0.121028	0.759394	251.385
rs581651	hsa-miR-100-5p	3502	chr11	122416773	+	cis	C	T	1.83886	0.116149	0.695976	250.504
rs8021301	hsa-miR-127-3p	5062	chr14	101166924	+	cis	C	G	0.820885	0.0523791	0.332712	245.514
rs17099614	hsa-miR-127-3p	5062	chr14	101167632	+	cis	G	C	0.818245	0.0522621	0.332675	245.031
rs10145513	hsa-miR-127-3p	5062	chr14	101168587	+	cis	G	A	0.815566	0.0521458	0.333509	244.516
rs4900471	hsa-miR-127-3p	5062	chr14	101162047	+	cis	G	A	0.763867	0.0490556	0.303307	242.375
rs10892858	hsa-miR-100-5p	3502	chr11	122430752	+	cis	G	A	-2.59712	0.165981	0.71464	244.692
rs6122011	hsa-miR-133a-3p	5156	chr20	61156946	-	cis	G	T	1.14525	0.0738566	0.576742	240.353
rs7142683	hsa-miR-127-3p	5062	chr14	101158882	+	cis	G	A	0.771393	0.0499124	0.731839	238.761
rs7149242	hsa-miR-127-3p	5062	chr14	101159416	+	cis	G	T	0.74921	0.0486007	0.732816	237.547
rs28826580	hsa-miR-1270	4812	chr19	20494856	+	cis	G	A	-1.1206	0.072765	0.840938	237.069
rs28826580	hsa-miR-1270	4812	chr19	20494856	+	cis	G	A	-1.1206	0.072765	0.840938	237.069
rs7101882	hsa-miR-100-5p	3502	chr11	122421828	+	cis	C	T	1.8788	0.121675	0.737248	238.291
rs4935796	hsa-miR-125b-5p	5225	chr11	122381985	+	cis	G	A	1.10437	0.0719374	0.556769	235.59
rs7949488	hsa-miR-125b-5p	5225	chr11	122381893	+	cis	T	G	1.10457	0.071975	0.55185	235.428
rs7258968	hsa-miR-1270	4812	chr19	20498306	+	cis	T	A	-1.01728	0.066274	0.869238	235.511
rs7258968	hsa-miR-1270	4812	chr19	20498306	+	cis	T	A	-1.01728	0.066274	0.869238	235.511
rs6089750	hsa-miR-133a-3p	5156	chr20	61155609	-	cis	C	T	1.15335	0.0752824	0.59323	234.623
rs4444453	hsa-miR-1270	4812	chr19	20495521	+	cis	A	G	-1.06553	0.0695227	0.868295	234.801
rs4444453	hsa-miR-1270	4812	chr19	20495521	+	cis	A	G	-1.06553	0.0695227	0.868295	234.801
rs10892858	hsa-miR-125b-5p	5225	chr11	122430752	+	cis	G	A	-1.42486	0.0931986	0.71464	233.648
rs8111818	hsa-miR-1270	4812	chr19	20489977	+	cis	G	A	-1.14228	0.0748379	0.850157	232.874
rs8111818	hsa-miR-1270	4812	chr19	20489977	+	cis	G	A	-1.14228	0.0748379	0.850157	232.874
rs8022367	hsa-miR-127-3p	5062	chr14	101189457	+	cis	T	A	1.24922	0.0824299	0.667306	229.582
rs7113585	hsa-miR-100-5p	3502	chr11	122420734	+	cis	T	C	1.8961	0.124707	0.760149	231.043
rs896129	hsa-miR-100-5p	3502	chr11	122387720	+	cis	A	C	1.89585	0.124727	0.759354	230.907
rs4905999	hsa-miR-127-3p	5062	chr14	101184139	+	cis	G	A	1.16952	0.0775002	0.816917	227.635
rs7938375	hsa-miR-125b-5p	5225	chr11	122382650	+	cis	G	A	1.08901	0.0726022	0.551834	224.905
rs607340	hsa-miR-125b-5p	5225	chr11	122434114	+	cis	A	G	1.05393	0.0703687	0.551391	224.234
rs8020868	hsa-miR-127-3p	5062	chr14	101166944	+	cis	G	A	0.812616	0.0543947	0.332751	223.093
rs12588718	hsa-miR-127-3p	5062	chr14	101149605	+	cis	G	C	0.716161	0.0479664	0.315405	222.831
rs12435171	hsa-miR-127-3p	5062	chr14	101155220	+	cis	G	A	0.718273	0.0482316	0.300614	221.689
rs1839544	hsa-miR-125b-5p	5225	chr11	122383226	+	cis	T	C	1.06866	0.0718511	0.552364	221.128
rs7937803	hsa-miR-125b-5p	5225	chr11	122382426	+	cis	A	G	1.06936	0.0719878	0.551839	220.58
rs11218648	hsa-miR-125b-5p	5225	chr11	122382247	+	cis	A	G	1.06953	0.0720014	0.551844	220.567
rs7269123	hsa-miR-133a-3p	5156	chr20	61157939	-	cis	C	T	1.0447	0.070701	0.559937	218.255
rs7145337	hsa-miR-127-3p	5062	chr14	101155536	+	cis	C	T	0.700967	0.0475705	0.299767	217.045
rs2084638	hsa-miR-100-5p	3502	chr11	122352638	+	cis	G	A	-2.11902	0.143367	0.657416	218.335
rs4905998	hsa-miR-370-3p	4573	chr14	101181781	+	cis	A	G	0.825142	0.056185	0.327036	215.59
rs4905994	hsa-miR-127-3p	5062	chr14	101154072	+	cis	C	T	0.703313	0.0480894	0.709729	213.81
rs4936703	hsa-miR-100-5p	3502	chr11	122415930	+	cis	C	T	1.83422	0.125005	0.807541	215.179
rs11560860	hsa-miR-100-5p	3502	chr11	122414117	+	cis	T	A	1.83292	0.124939	0.807825	215.1
rs10892856	hsa-miR-100-5p	3502	chr11	122413144	+	cis	T	G	1.83097	0.124853	0.809265	214.939
rs12224834	hsa-miR-100-5p	3502	chr11	122411552	+	cis	T	C	1.8305	0.124822	0.80822	214.934
rs12881760	hsa-miR-370-3p	4573	chr14	101176335	+	cis	G	C	0.813582	0.0556839	0.366735	213.38
rs12882815	hsa-miR-370-3p	4573	chr14	101183142	+	cis	C	G	0.816037	0.0558786	0.333039	213.176
rs11218667	hsa-miR-100-5p	3502	chr11	122405341	+	cis	C	T	1.8186	0.124258	0.808635	214.082
rs7114509	hsa-miR-100-5p	3502	chr11	122394602	+	cis	A	T	1.80943	0.123664	0.809149	213.969
rs6589928	hsa-miR-100-5p	3502	chr11	122404670	+	cis	G	A	1.81653	0.124167	0.807966	213.907
rs1901184	hsa-miR-100-5p	3502	chr11	122393731	+	cis	G	A	1.81	0.123725	0.809167	213.892
rs6589923	hsa-miR-100-5p	3502	chr11	122398690	+	cis	G	A	1.81094	0.123852	0.810735	213.674
rs6589924	hsa-miR-100-5p	3502	chr11	122400829	+	cis	G	A	1.81119	0.12389	0.809928	213.604
rs12147008	hsa-miR-370-3p	4573	chr14	101186175	+	cis	T	C	0.990521	0.0680487	0.79437	211.787
rs7124646	hsa-miR-100-5p	3502	chr11	122390315	+	cis	G	T	1.86251	0.127716	0.808904	212.548
rs7141210	hsa-miR-370-3p	4573	chr14	101182470	+	cis	T	C	0.833231	0.0574444	0.327015	210.303
rs10139403	hsa-miR-370-3p	4573	chr14	101194561	+	cis	A	G	1.13901	0.0786187	0.336712	209.805
rs7155375	hsa-miR-370-3p	4573	chr14	101188731	+	cis	C	T	0.93634	0.0646708	0.662528	209.537
rs10039026	hsa-miR-1303	3812	chr5	154059673	+	cis	G	T	-0.573145	0.0395476	0.470426	209.923
rs12881545	hsa-miR-370-3p	4573	chr14	101176212	+	cis	G	C	0.826815	0.0572694	0.386125	208.344
rs11620937	hsa-miR-127-3p	5062	chr14	101151012	+	cis	C	G	0.672586	0.0467187	0.30695	207.178
rs7110089	hsa-miR-100-5p	3502	chr11	122390280	+	cis	T	A	1.82807	0.12647	0.806568	208.814
rs11218652	hsa-miR-100-5p	3502	chr11	122384928	+	cis	C	T	1.83424	0.127739	0.808995	206.071
rs17126624	hsa-miR-100-5p	3502	chr11	122384095	+	cis	A	G	1.83503	0.127948	0.805134	205.575
rs4935797	hsa-miR-100-5p	3502	chr11	122383909	+	cis	T	C	1.83494	0.127969	0.809586	205.487
rs1839545	hsa-miR-100-5p	3502	chr11	122383475	+	cis	C	T	1.83505	0.127987	0.80555	205.453
rs17653848	hsa-miR-127-3p	5062	chr14	101102059	+	cis	A	T	1.17654	0.0831006	0.885571	200.371
rs6122008	hsa-miR-133a-3p	5156	chr20	61161899	-	cis	C	T	2.16636	0.15307	0.75891	200.221
rs28379186	hsa-miR-127-3p	5062	chr14	101168073	+	cis	G	T	1.08595	0.0772667	0.840057	197.452
rs4905998	hsa-miR-668-3p	4686	chr14	101181781	+	cis	A	G	0.8354	0.0595405	0.327036	196.779
rs10146962	hsa-miR-370-3p	4573	chr14	101170540	+	cis	C	T	0.786312	0.0561025	0.332737	196.352
rs10892849	hsa-miR-100-5p	3502	chr11	122380575	+	cis	G	A	-1.87589	0.133825	0.527968	196.378
rs34700576	hsa-miR-127-3p	5062	chr14	101173484	+	cis	C	T	1.14842	0.0826256	0.895055	193.11
rs4935799	hsa-miR-100-5p	3502	chr11	122447966	+	cis	T	C	1.59036	0.113997	0.318672	194.516
rs7140792	hsa-miR-127-3p	5062	chr14	101172183	+	cis	C	T	1.14925	0.0827824	0.889586	192.656
rs7709649	hsa-miR-218-5p	5155	chr5	168299425	+	cis	T	C	-1.27147	0.091966	0.878324	191.07
rs6143048	hsa-miR-133a-3p	5156	chr20	61159437	-	cis	C	T	1.24139	0.0898278	0.585855	190.91
rs12881760	hsa-miR-668-3p	4686	chr14	101176335	+	cis	G	C	0.81488	0.0590149	0.366735	190.58
rs35290528	hsa-miR-133a-3p	5156	chr20	61147256	+	cis	C	T	1.7598	0.127754	0.927933	189.674
rs12882815	hsa-miR-668-3p	4686	chr14	101183142	+	cis	C	G	0.816305	0.0592133	0.333039	189.968
rs4969521	hsa-miR-133a-3p	5156	chr20	61161437	-	cis	G	A	-1.42782	0.103823	0.649065	189.056
rs8012970	hsa-miR-370-3p	4573	chr14	101168491	+	cis	T	C	0.816976	0.0593397	0.371575	189.469
rs4969522	hsa-miR-133a-3p	5156	chr20	61161340	-	cis	T	C	-1.42617	0.103729	0.700194	188.961
rs10146962	hsa-miR-668-3p	4686	chr14	101170540	+	cis	C	T	0.816724	0.0594165	0.332737	188.865
rs4905998	hsa-miR-543	4662	chr14	101181781	+	cis	A	G	0.68184	0.0496043	0.327036	188.86
rs12881545	hsa-miR-668-3p	4686	chr14	101176212	+	cis	G	C	0.831898	0.0607438	0.386125	187.478
rs12882815	hsa-miR-543	4662	chr14	101183142	+	cis	C	G	0.674693	0.0493247	0.333039	187.024
rs7155375	hsa-miR-668-3p	4686	chr14	101188731	+	cis	C	T	0.936913	0.0686757	0.662528	186.04
rs12881545	hsa-miR-543	4662	chr14	101176212	+	cis	G	C	0.689838	0.050611	0.386125	185.702
rs12881760	hsa-miR-543	4662	chr14	101176335	+	cis	G	C	0.669823	0.0492109	0.366735	185.188
rs7141210	hsa-miR-668-3p	4686	chr14	101182470	+	cis	T	C	0.827378	0.0608969	0.327015	184.515
rs7141210	hsa-miR-543	4662	chr14	101182470	+	cis	T	C	0.689017	0.05072	0.327015	184.465
rs10892849	hsa-miR-125b-5p	5225	chr11	122380575	+	cis	G	A	-0.975677	0.0720695	0.527968	183.207
rs1562821	hsa-miR-100-5p	3502	chr11	122404025	+	cis	C	T	1.78745	0.131959	0.841941	183.376
rs4905998	hsa-miR-409-3p	5252	chr14	101181781	+	cis	A	G	0.574924	0.0426548	0.327036	181.602
rs10502250	hsa-miR-100-5p	3502	chr11	122403463	-	cis	A	G	1.7843	0.131819	0.841986	183.119
rs1190878	hsa-miR-127-3p	5062	chr14	101072260	+	cis	C	A	1.06086	0.0786892	0.869287	181.682
rs17577580	hsa-miR-370-3p	4573	chr14	101189205	+	cis	C	T	1.34683	0.0999227	0.853223	181.597
rs17653830	hsa-miR-127-3p	5062	chr14	101101120	+	cis	T	C	1.11713	0.0830745	0.896442	180.759
rs7101882	hsa-miR-125b-5p	5225	chr11	122421828	+	cis	C	T	0.831971	0.0619693	0.737248	180.176
rs6580113	hsa-miR-1303	3812	chr5	154103554	+	cis	C	G	-0.511776	0.03807	0.592175	180.62
rs10892859	hsa-miR-100-5p	3502	chr11	122434339	+	cis	T	G	-2.23086	0.165827	0.723902	180.878
rs12147008	hsa-miR-409-3p	5252	chr14	101186175	+	cis	T	C	0.687717	0.0513924	0.79437	179.001
rs8012970	hsa-miR-668-3p	4686	chr14	101168491	+	cis	T	C	0.840533	0.0629113	0.371575	178.43
rs7727616	hsa-miR-1303	3812	chr5	154066486	+	cis	G	A	0.70364	0.0528551	0.735497	177.133
rs12147008	hsa-miR-543	4662	chr14	101186175	+	cis	T	C	0.798133	0.0600901	0.79437	176.343
rs2084638	hsa-miR-125b-5p	5225	chr11	122352638	+	cis	G	A	-1.05986	0.0799664	0.657416	175.596
rs581651	hsa-miR-125b-5p	5225	chr11	122416773	+	cis	C	T	0.79913	0.060313	0.695976	175.488
rs10146962	hsa-miR-543	4662	chr14	101170540	+	cis	C	T	0.657267	0.0495571	0.332737	175.827
rs7155375	hsa-miR-543	4662	chr14	101188731	+	cis	C	T	0.757919	0.0571659	0.662528	175.706
rs10144381	hsa-miR-370-3p	4573	chr14	101173297	+	cis	T	C	0.864869	0.0654924	0.32696	174.312
rs4123597	hsa-miR-125b-5p	5225	chr11	122386637	+	cis	A	G	0.806163	0.0611429	0.759394	173.775
rs10145513	hsa-miR-370-3p	4573	chr14	101168587	+	cis	G	A	0.811346	0.0614703	0.333509	174.137
rs17099614	hsa-miR-370-3p	4573	chr14	101167632	+	cis	G	C	0.812787	0.0616178	0.332675	173.921
rs10139403	hsa-miR-409-3p	5252	chr14	101194561	+	cis	A	G	0.779458	0.0591864	0.336712	173.371
rs8021301	hsa-miR-370-3p	4573	chr14	101166924	+	cis	C	G	0.813968	0.061769	0.332712	173.574
rs10427468	hsa-miR-133a-3p	5156	chr20	61164662	-	cis	G	A	-1.39095	0.105715	0.69708	173.055
rs7155375	hsa-miR-409-3p	5252	chr14	101188731	+	cis	C	T	0.645792	0.0490907	0.662528	172.99
rs12147008	hsa-miR-668-3p	4686	chr14	101186175	+	cis	T	C	0.951109	0.0723451	0.79437	172.765
rs12882815	hsa-miR-409-3p	5252	chr14	101183142	+	cis	C	G	0.556881	0.0424184	0.333039	172.287
rs12434496	hsa-miR-409-3p	5252	chr14	101179222	+	cis	G	A	0.650099	0.0496567	0.81957	171.332
rs12893790	hsa-miR-409-3p	5252	chr14	101178804	+	cis	G	C	0.65018	0.0496621	0.816062	171.338
rs12897601	hsa-miR-409-3p	5252	chr14	101182284	+	cis	T	C	0.655226	0.0502627	0.81554	169.874
rs10145513	hsa-miR-668-3p	4686	chr14	101168587	+	cis	G	A	0.84926	0.0651183	0.333509	170.016
rs17099614	hsa-miR-668-3p	4686	chr14	101167632	+	cis	G	C	0.85123	0.0652762	0.332675	169.98
rs8012970	hsa-miR-543	4662	chr14	101168491	+	cis	T	C	0.684461	0.0525021	0.371575	169.886
rs8021301	hsa-miR-668-3p	4686	chr14	101166924	+	cis	C	G	0.85296	0.0654368	0.332712	169.835
rs12881760	hsa-miR-409-3p	5252	chr14	101176335	+	cis	G	C	0.550808	0.0423218	0.366735	169.319
rs12893790	hsa-miR-370-3p	4573	chr14	101178804	+	cis	G	C	0.873207	0.0670669	0.816062	169.444
rs12434496	hsa-miR-370-3p	4573	chr14	101179222	+	cis	G	A	0.872996	0.0670594	0.81957	169.401
rs6143047	hsa-miR-133a-3p	5156	chr20	61160997	-	cis	G	A	-1.26822	0.0976935	0.695374	168.458
rs12972967	hsa-miR-1270	4812	chr19	20497400	+	cis	C	T	-0.702524	0.054088	0.487353	168.632
rs12972967	hsa-miR-1270	4812	chr19	20497400	+	cis	C	T	-0.702524	0.054088	0.487353	168.632
rs1555405	hsa-miR-127-3p	5062	chr14	101176769	+	cis	G	A	0.71607	0.0552011	0.756386	168.207
rs6143062	hsa-miR-133a-3p	5156	chr20	61168070	-	cis	C	T	-1.5241	0.117677	0.699092	167.677
rs7141210	hsa-miR-409-3p	5252	chr14	101182470	+	cis	T	C	0.564502	0.0436158	0.327015	167.447
rs4315608	hsa-miR-133a-3p	5156	chr20	61163232	-	cis	A	G	-1.35071	0.104463	0.651075	167.121
rs9671394	hsa-miR-370-3p	4573	chr14	101159674	+	cis	T	C	0.772445	0.0596984	0.734993	167.348
rs12881545	hsa-miR-409-3p	5252	chr14	101176212	+	cis	G	C	0.562171	0.0435258	0.386125	166.754
rs10144381	hsa-miR-668-3p	4686	chr14	101173297	+	cis	T	C	0.897918	0.0695898	0.32696	166.416
rs3867429	hsa-miR-1303	3812	chr5	154092202	+	cis	C	T	0.498046	0.0386059	0.570182	166.343
rs4446521	hsa-miR-1303	3812	chr5	154093691	+	cis	C	T	0.498061	0.0386078	0.569625	166.337
rs6863954	hsa-miR-1303	3812	chr5	154097770	+	cis	C	T	0.497998	0.0386326	0.564019	166.081
rs10144381	hsa-miR-543	4662	chr14	101173297	+	cis	T	C	0.745306	0.058047	0.32696	164.787
rs12897601	hsa-miR-370-3p	4573	chr14	101182284	+	cis	T	C	0.870303	0.0678737	0.81554	164.342
rs6143052	hsa-miR-133a-3p	5156	chr20	61174849	-	cis	G	A	-1.73929	0.135902	0.70644	163.728
rs9671394	hsa-miR-668-3p	4686	chr14	101159674	+	cis	T	C	0.806669	0.0631954	0.734993	162.867
rs8022367	hsa-miR-370-3p	4573	chr14	101189457	+	cis	T	A	1.24583	0.0978929	0.667306	161.892
rs896129	hsa-miR-125b-5p	5225	chr11	122387720	+	cis	A	C	0.803383	0.0632525	0.759354	161.259
rs28464957	hsa-miR-133a-3p	5156	chr20	61177337	+	cis	G	T	-1.90934	0.150869	0.710775	160.103
rs8106347	hsa-miR-1270	4812	chr19	20486742	+	cis	C	A	-0.790921	0.0624975	0.612861	160.088
rs8106347	hsa-miR-1270	4812	chr19	20486742	+	cis	C	A	-0.790921	0.0624975	0.612861	160.088
rs4900471	hsa-miR-668-3p	4686	chr14	101162047	+	cis	G	A	0.777707	0.0614994	0.303307	159.847
rs11850952	hsa-miR-127-3p	5062	chr14	101056280	+	cis	G	T	0.675165	0.0535297	0.768505	159.022
rs11667958	hsa-miR-1270	4812	chr19	20497745	+	cis	A	G	-0.64177	0.0508963	0.486128	158.93
rs11667958	hsa-miR-1270	4812	chr19	20497745	+	cis	A	G	-0.64177	0.0508963	0.486128	158.93
rs11670654	hsa-miR-1270	4812	chr19	20494900	+	cis	A	C	-0.677015	0.0537559	0.483604	158.549
rs11670654	hsa-miR-1270	4812	chr19	20494900	+	cis	A	C	-0.677015	0.0537559	0.483604	158.549
rs4900471	hsa-miR-370-3p	4573	chr14	101162047	+	cis	G	A	0.732356	0.0581754	0.303307	158.407
rs10146962	hsa-miR-409-3p	5252	chr14	101170540	+	cis	C	T	0.536519	0.0426794	0.332737	157.968
rs7143357	hsa-miR-127-3p	5062	chr14	101054155	+	cis	T	C	0.684145	0.054449	0.760352	157.814
rs6143056	hsa-miR-133a-3p	5156	chr20	61171725	-	cis	G	A	-1.56266	0.124447	0.703966	157.613
rs11160594	hsa-miR-127-3p	5062	chr14	101049906	+	cis	C	T	0.683863	0.054461	0.762389	157.615
rs7145610	hsa-miR-127-3p	5062	chr14	101049406	+	cis	T	C	0.683892	0.0544618	0.761458	157.623
rs4619692	hsa-miR-133a-3p	5156	chr20	61170408	-	cis	G	A	-1.55619	0.123968	0.708933	157.52
rs4073275	hsa-miR-133a-3p	5156	chr20	61171181	+	cis	C	T	-1.56025	0.124298	0.703168	157.505
rs4073276	hsa-miR-133a-3p	5156	chr20	61172116	-	cis	G	A	-1.56541	0.124705	0.709968	157.514
rs6143055	hsa-miR-133a-3p	5156	chr20	61171813	-	cis	A	G	-1.56522	0.124693	0.667617	157.506
rs4395317	hsa-miR-133a-3p	5156	chr20	61169953	-	cis	C	T	-1.55524	0.123902	0.703099	157.497
rs6089757	hsa-miR-133a-3p	5156	chr20	61170511	-	cis	A	G	-1.55722	0.124074	0.708946	157.46
rs6143059	hsa-miR-133a-3p	5156	chr20	61169238	-	cis	A	G	-1.5296	0.121882	0.675339	157.436
rs6143063	hsa-miR-133a-3p	5156	chr20	61167934	-	cis	T	C	-1.51707	0.120913	0.699799	157.362
rs6143045	hsa-miR-133a-3p	5156	chr20	61166900	-	cis	C	T	-1.44036	0.114829	0.701488	157.28
rs6143039	hsa-miR-133a-3p	5156	chr20	61166807	-	cis	T	C	-1.41973	0.113236	0.696262	157.135
rs6143040	hsa-miR-133a-3p	5156	chr20	61166739	-	cis	T	C	-1.41345	0.112747	0.696253	157.102
rs4969528	hsa-miR-133a-3p	5156	chr20	61166069	-	cis	G	C	-1.40901	0.112409	0.70599	157.058
rs7113585	hsa-miR-125b-5p	5225	chr11	122420734	+	cis	T	C	0.791979	0.0633682	0.760149	156.141
rs8020868	hsa-miR-370-3p	4573	chr14	101166944	+	cis	G	A	0.801513	0.0640628	0.332751	156.466
rs8020868	hsa-miR-668-3p	4686	chr14	101166944	+	cis	G	A	0.850134	0.068056	0.332751	155.975
rs7114509	hsa-miR-125b-5p	5225	chr11	122394602	+	cis	A	T	0.781541	0.0626275	0.809149	155.671
rs1901184	hsa-miR-125b-5p	5225	chr11	122393731	+	cis	G	A	0.781731	0.0626595	0.809167	155.587
rs10892859	hsa-miR-125b-5p	5225	chr11	122434339	+	cis	T	G	-1.17221	0.0939839	0.723902	155.502
rs12432955	hsa-miR-127-3p	5062	chr14	101205542	+	cis	A	G	0.787827	0.063197	0.753098	155.345
rs7149242	hsa-miR-668-3p	4686	chr14	101159416	+	cis	G	T	0.759741	0.060941	0.732816	155.355
rs8012970	hsa-miR-409-3p	5252	chr14	101168491	+	cis	T	C	0.561517	0.0451193	0.371575	154.823
rs6589923	hsa-miR-125b-5p	5225	chr11	122398690	+	cis	G	A	0.780176	0.0627627	0.810735	154.46
rs11763793	hsa-miR-339-3p	5193	chr7	1094342	+	cis	A	G	-0.597786	0.0480996	0.838991	154.398
rs11763835	hsa-miR-339-3p	5193	chr7	1094513	+	cis	A	G	-0.597811	0.0481017	0.839302	154.398
rs11764748	hsa-miR-339-3p	5193	chr7	1094508	+	cis	T	C	-0.597788	0.0481004	0.832906	154.394
rs4936703	hsa-miR-125b-5p	5225	chr11	122415930	+	cis	C	T	0.7875	0.0633737	0.807541	154.354
rs11560860	hsa-miR-125b-5p	5225	chr11	122414117	+	cis	T	A	0.78705	0.0633388	0.807825	154.347
rs10892856	hsa-miR-125b-5p	5225	chr11	122413144	+	cis	T	G	0.786334	0.0632908	0.809265	154.3
rs12224834	hsa-miR-125b-5p	5225	chr11	122411552	+	cis	T	C	0.786131	0.0632742	0.80822	154.302
rs6589924	hsa-miR-125b-5p	5225	chr11	122400829	+	cis	G	A	0.779778	0.062788	0.809928	154.178
rs2363286	hsa-miR-339-3p	5193	chr7	1091625	-	cis	A	G	-0.596217	0.0480055	0.835937	154.191
rs7124646	hsa-miR-125b-5p	5225	chr11	122390315	+	cis	G	T	0.804933	0.0648159	0.808904	154.167
rs11218667	hsa-miR-125b-5p	5225	chr11	122405341	+	cis	C	T	0.781582	0.0629807	0.808635	153.946
rs6589928	hsa-miR-125b-5p	5225	chr11	122404670	+	cis	G	A	0.780819	0.0629343	0.807966	153.872
rs7149242	hsa-miR-370-3p	4573	chr14	101159416	+	cis	G	T	0.714636	0.0576465	0.732816	153.615
rs11770909	hsa-miR-339-3p	5193	chr7	1086716	+	cis	G	A	-0.594469	0.0480272	0.838845	153.15
rs1881123	hsa-miR-339-3p	5193	chr7	1084706	+	cis	C	T	-0.594187	0.0480266	0.838511	153.009
rs11766526	hsa-miR-339-3p	5193	chr7	1101433	+	cis	G	A	-0.595841	0.0481652	0.843952	152.977
rs7142683	hsa-miR-370-3p	4573	chr14	101158882	+	cis	G	A	0.733383	0.0592333	0.731839	153.229
rs1997243	hsa-miR-339-3p	5193	chr7	1083777	+	cis	A	G	-0.594012	0.048028	0.838992	152.909
rs11768486	hsa-miR-339-3p	5193	chr7	1101290	+	cis	C	A	-0.675068	0.0546461	0.838218	152.549
rs7142683	hsa-miR-668-3p	4686	chr14	101158882	+	cis	G	A	0.77347	0.0626864	0.731839	152.179
rs7110089	hsa-miR-125b-5p	5225	chr11	122390280	+	cis	T	A	0.788908	0.0641003	0.806568	151.414
rs4905994	hsa-miR-370-3p	4573	chr14	101154072	+	cis	C	T	0.698292	0.0567014	0.709729	151.599
rs6143054	hsa-miR-133a-3p	5156	chr20	61172943	-	cis	C	T	-1.57105	0.12773	0.677341	151.227
rs6089755	hsa-miR-133a-3p	5156	chr20	61173152	-	cis	C	T	-1.58145	0.128625	0.698921	151.109
rs28528096	hsa-miR-339-3p	5193	chr7	1070912	+	cis	G	C	-0.593673	0.0483035	0.841521	150.998
rs13185393	hsa-miR-218-5p	5155	chr5	168293144	+	cis	C	T	-1.01755	0.0829366	0.886968	150.47
rs10144381	hsa-miR-409-3p	5252	chr14	101173297	+	cis	T	C	0.60815	0.0496216	0.32696	150.146
rs28399710	hsa-miR-339-3p	5193	chr7	1070631	+	cis	G	T	-0.593928	0.0484817	0.841458	150.019
rs28379681	hsa-miR-339-3p	5193	chr7	1070539	+	cis	C	T	-0.593867	0.0484901	0.841554	149.936
rs11768761	hsa-miR-339-3p	5193	chr7	1069807	+	cis	A	G	-0.593871	0.0485102	0.841649	149.813
rs884977	hsa-miR-339-3p	5193	chr7	1066410	+	cis	T	C	-0.593684	0.0485827	0.830365	149.273
rs11218652	hsa-miR-125b-5p	5225	chr11	122384928	+	cis	C	T	0.791146	0.0647694	0.808995	149.144
rs10139403	hsa-miR-543	4662	chr14	101194561	+	cis	A	G	0.848448	0.0694675	0.336712	149.108
rs12972360	hsa-miR-1270	4812	chr19	20497292	+	cis	A	G	0.652209	0.0534141	0.512447	149.032
rs12972360	hsa-miR-1270	4812	chr19	20497292	+	cis	A	G	0.652209	0.0534141	0.512447	149.032
rs17126624	hsa-miR-125b-5p	5225	chr11	122384095	+	cis	A	G	0.791513	0.0648776	0.805134	148.785
rs4935797	hsa-miR-125b-5p	5225	chr11	122383909	+	cis	T	C	0.79154	0.0648903	0.809586	148.737
rs1839545	hsa-miR-125b-5p	5225	chr11	122383475	+	cis	C	T	0.791527	0.064899	0.80555	148.693
rs8126367	hsa-miR-133a-3p	5156	chr20	61162554	-	cis	G	A	-1.19287	0.0978211	0.649392	148.645
rs7124225	hsa-miR-100-5p	3502	chr11	122450147	+	cis	G	T	1.35123	0.110858	0.691576	148.483
rs12588718	hsa-miR-668-3p	4686	chr14	101149605	+	cis	G	C	0.727262	0.0598721	0.315405	147.485
rs10266519	hsa-miR-339-3p	5193	chr7	1142977	+	cis	C	T	-0.566112	0.046662	0.819789	147.133
rs2001431	hsa-miR-1303	3812	chr5	154018429	+	cis	G	C	-0.609319	0.0501164	0.848736	147.741
rs10145513	hsa-miR-543	4662	chr14	101168587	+	cis	G	A	0.661744	0.0545509	0.333509	147.093
rs7717597	hsa-miR-218-5p	5155	chr5	168287088	+	cis	G	A	-0.97057	0.0800718	0.883329	146.868
rs11763020	hsa-miR-339-3p	5193	chr7	1060288	+	cis	C	T	-0.593214	0.0489682	0.839597	146.699
rs17099614	hsa-miR-543	4662	chr14	101167632	+	cis	G	C	0.662615	0.0546869	0.332675	146.747
rs6951245	hsa-miR-339-3p	5193	chr7	1058193	+	cis	G	A	-0.593254	0.0490328	0.842931	146.332
rs11766669	hsa-miR-339-3p	5193	chr7	1063593	+	cis	C	T	-0.620528	0.0512896	0.845606	146.318
rs8021301	hsa-miR-543	4662	chr14	101166924	+	cis	C	G	0.663285	0.0548246	0.332712	146.306
rs11763765	hsa-miR-339-3p	5193	chr7	1060510	+	cis	C	T	-0.620252	0.051349	0.841419	145.85
rs17577580	hsa-miR-409-3p	5252	chr14	101189205	+	cis	C	T	0.907368	0.0751714	0.853223	145.645
rs10139403	hsa-miR-668-3p	4686	chr14	101194561	+	cis	A	G	1.01293	0.0838994	0.336712	145.699
rs9671394	hsa-miR-409-3p	5252	chr14	101159674	+	cis	T	C	0.54179	0.045009	0.734993	144.843
rs12588718	hsa-miR-370-3p	4573	chr14	101149605	+	cis	G	C	0.679793	0.0565904	0.315405	144.237
rs7145337	hsa-miR-370-3p	4573	chr14	101155536	+	cis	C	T	0.674482	0.0561628	0.299767	144.163
rs11958012	hsa-miR-1303	3812	chr5	154065495	+	cis	G	A	0.517074	0.0430671	0.593985	144.074
rs11764937	hsa-miR-339-3p	5193	chr7	1092074	+	cis	C	T	-0.572434	0.0479243	0.832987	142.617
rs9342836	hsa-miR-30a-3p	1015	chr6	72121462	+	cis	T	C	-1.54062	0.125545	0.942083	150.291
rs8022367	hsa-miR-409-3p	5252	chr14	101189457	+	cis	T	A	0.876991	0.0736106	0.667306	141.887
rs12435171	hsa-miR-370-3p	4573	chr14	101155220	+	cis	G	A	0.677633	0.0568659	0.300614	141.937
rs7493817	hsa-miR-127-3p	5062	chr14	101038460	+	cis	G	A	0.63293	0.0532237	0.776345	141.361
rs8183533	hsa-miR-133a-3p	5156	chr20	61173046	-	cis	C	T	-1.5615	0.131335	0.678456	141.305
rs10265736	hsa-miR-339-3p	5193	chr7	1172465	+	cis	C	T	-0.54794	0.0461929	0.825761	140.653
rs10265758	hsa-miR-339-3p	5193	chr7	1172518	+	cis	C	T	-0.547902	0.0461905	0.823914	140.648
rs12893790	hsa-miR-543	4662	chr14	101178804	+	cis	G	C	0.699243	0.0589461	0.816062	140.656
rs12434496	hsa-miR-543	4662	chr14	101179222	+	cis	G	A	0.699127	0.0589396	0.81957	140.641
rs8008285	hsa-miR-127-3p	5062	chr14	101146514	+	cis	T	C	0.729563	0.0615792	0.852216	140.309
rs4935799	hsa-miR-125b-5p	5225	chr11	122447966	+	cis	T	C	0.703877	0.0595111	0.318672	139.84
rs6902769	hsa-miR-30a-3p	1015	chr6	72122673	+	cis	T	C	-1.61931	0.133169	0.939662	147.568
rs7155649	hsa-miR-127-3p	5062	chr14	101181605	+	cis	C	A	0.971564	0.0822036	0.854474	139.633
rs8021301	hsa-miR-409-3p	5252	chr14	101166924	+	cis	C	G	0.5548	0.0469664	0.332712	139.486
rs12881545	hsa-miR-654-5p	4232	chr14	101176212	+	cis	G	C	0.693856	0.0586772	0.386125	139.764
rs17099614	hsa-miR-409-3p	5252	chr14	101167632	+	cis	G	C	0.553106	0.0468609	0.332675	139.261
rs10145513	hsa-miR-409-3p	5252	chr14	101168587	+	cis	G	A	0.551399	0.0467556	0.333509	139.027
rs8106420	hsa-miR-1270	4812	chr19	20486590	+	cis	C	G	-0.744467	0.0631343	0.611033	138.989
rs8106420	hsa-miR-1270	4812	chr19	20486590	+	cis	C	G	-0.744467	0.0631343	0.611033	138.989
rs1555405	hsa-miR-370-3p	4573	chr14	101176769	+	cis	G	A	0.762564	0.0646861	0.756386	138.912
rs28483034	hsa-miR-339-3p	5193	chr7	1170171	+	cis	C	A	-0.550388	0.0467516	0.823079	138.541
rs28600085	hsa-miR-339-3p	5193	chr7	1169636	+	cis	C	T	-0.574773	0.0488234	0.824865	138.538
rs7726430	hsa-miR-218-5p	5155	chr5	168298927	+	cis	A	T	-0.937998	0.0797518	0.878795	138.279
rs12897601	hsa-miR-543	4662	chr14	101182284	+	cis	T	C	0.701875	0.0596432	0.81554	138.424
rs11620937	hsa-miR-370-3p	4573	chr14	101151012	+	cis	C	G	0.647957	0.0550662	0.30695	138.399
rs9351811	hsa-miR-30a-3p	1015	chr6	72108896	+	cis	G	A	-1.51661	0.125575	0.942157	145.574
rs12882815	hsa-miR-654-5p	4232	chr14	101183142	+	cis	C	G	0.673291	0.0572447	0.333039	138.271
rs34054556	hsa-miR-218-5p	5155	chr5	168301841	+	cis	C	G	-1.03548	0.0881794	0.833312	137.842
rs763354	hsa-miR-30a-3p	1015	chr6	72115621	-	cis	C	T	-1.51613	0.125612	0.942346	145.397
rs6143042	hsa-miR-133a-3p	5156	chr20	61167007	-	cis	A	G	-1.48828	0.126868	0.698093	137.562
rs1918478	hsa-miR-30a-3p	1015	chr6	72124072	+	cis	G	T	-1.51504	0.125656	0.941129	145.087
rs7141210	hsa-miR-654-5p	4232	chr14	101182470	+	cis	T	C	0.690362	0.0588314	0.327015	137.636
rs8020868	hsa-miR-543	4662	chr14	101166944	+	cis	G	A	0.668139	0.0569943	0.332751	137.368
rs12881760	hsa-miR-654-5p	4232	chr14	101176335	+	cis	G	C	0.669609	0.0570887	0.366735	137.511
rs1190856	hsa-miR-127-3p	5062	chr14	101065987	+	cis	C	T	0.579513	0.0495013	0.72015	137
rs4905976	hsa-miR-127-3p	5062	chr14	101060605	+	cis	G	A	0.575192	0.0491588	0.30942	136.852
rs4905977	hsa-miR-127-3p	5062	chr14	101061208	+	cis	C	G	0.574702	0.049133	0.305177	136.763
rs1467536	hsa-miR-127-3p	5062	chr14	101061851	+	cis	A	G	0.573809	0.0490815	0.303917	136.624
rs2150518	hsa-miR-127-3p	5062	chr14	101063229	-	cis	C	T	0.572978	0.0490358	0.305598	136.483
rs1190850	hsa-miR-127-3p	5062	chr14	101064184	+	cis	G	A	0.572644	0.0490132	0.715878	136.449
rs1133122	hsa-miR-339-3p	5193	chr7	1192572	-	cis	C	A	-0.533076	0.0456478	0.821349	136.324
rs1190852	hsa-miR-127-3p	5062	chr14	101064905	+	cis	G	A	0.572074	0.0489837	0.719702	136.342
rs4905998	hsa-miR-654-5p	4232	chr14	101181781	+	cis	A	G	0.67327	0.0575852	0.327036	136.632
rs6952546	hsa-miR-339-3p	5193	chr7	988009	+	cis	G	A	-1.50699	0.129174	0.860847	136.051
rs7145337	hsa-miR-668-3p	4686	chr14	101155536	+	cis	C	T	0.695144	0.0595538	0.299767	136.19
rs873076	hsa-miR-127-3p	5062	chr14	101070559	-	cis	A	G	0.567515	0.0486646	0.293345	135.943
rs28685743	hsa-miR-339-3p	5193	chr7	1197736	+	cis	C	T	-0.537925	0.0461371	0.826701	135.886
rs873077	hsa-miR-127-3p	5062	chr14	101070535	-	cis	G	A	0.567117	0.0486411	0.293822	135.883
rs6575796	hsa-miR-127-3p	5062	chr14	101160363	+	cis	G	A	1.14459	0.0982087	0.915583	135.777
rs879059	hsa-miR-127-3p	5062	chr14	101069954	+	cis	A	T	0.566102	0.0485929	0.715322	135.666
rs4905978	hsa-miR-127-3p	5062	chr14	101061271	+	cis	C	T	0.58597	0.0503004	0.304959	135.655
rs12880358	hsa-miR-127-3p	5062	chr14	101158809	+	cis	C	G	1.13821	0.0977337	0.916601	135.576
rs2183632	hsa-miR-127-3p	5062	chr14	101063388	-	cis	C	T	0.583396	0.050107	0.307392	135.506
rs879058	hsa-miR-127-3p	5062	chr14	101069901	+	cis	T	G	0.564198	0.0484993	0.713116	135.276
rs28522260	hsa-miR-339-3p	5193	chr7	1183964	+	cis	C	A	-0.538167	0.046299	0.819335	135.059
rs12214632	hsa-miR-30a-3p	1015	chr6	72133081	+	cis	T	A	-1.4991	0.125543	0.938411	142.305
rs12192535	hsa-miR-30a-3p	1015	chr6	72133189	+	cis	G	C	-1.49906	0.125543	0.938216	142.297
rs879060	hsa-miR-127-3p	5062	chr14	101069845	+	cis	G	A	0.562696	0.048419	0.716363	135.003
rs9364168	hsa-miR-30a-3p	1015	chr6	72134472	+	cis	A	G	-1.49908	0.125566	0.939761	142.251
rs7147982	hsa-miR-127-3p	5062	chr14	101046649	+	cis	C	T	0.606174	0.0521613	0.729393	134.998
rs13040413	hsa-miR-133a-3p	5156	chr20	61162100	-	cis	G	A	1.69077	0.145516	0.759904	134.952
rs13040737	hsa-miR-133a-3p	5156	chr20	61161954	-	cis	G	A	1.67163	0.143879	0.770749	134.933
rs4072474	hsa-miR-133a-3p	5156	chr20	61164022	-	cis	T	C	1.72834	0.148762	0.708883	134.929
rs35794961	hsa-miR-133a-3p	5156	chr20	61165610	+	cis	T	G	1.78645	0.153771	0.761955	134.917
rs1190872	hsa-miR-127-3p	5062	chr14	101069704	+	cis	G	A	0.562412	0.0484072	0.719259	134.933
rs6122009	hsa-miR-133a-3p	5156	chr20	61161749	-	cis	C	T	1.66098	0.142979	0.732651	134.901
rs6062248	hsa-miR-133a-3p	5156	chr20	61162723	-	cis	C	G	1.70836	0.147059	0.760993	134.898
rs6143046	hsa-miR-133a-3p	5156	chr20	61164277	-	cis	G	A	1.73149	0.149052	0.748703	134.895
rs11699886	hsa-miR-133a-3p	5156	chr20	61162701	-	cis	C	T	1.69953	0.146318	0.766476	134.862
rs11698727	hsa-miR-133a-3p	5156	chr20	61164753	-	cis	C	T	1.75392	0.151007	0.768045	134.852
rs13040566	hsa-miR-133a-3p	5156	chr20	61162037	-	cis	G	A	1.68529	0.145106	0.770073	134.838
rs34948866	hsa-miR-133a-3p	5156	chr20	61163003	+	cis	A	T	1.71009	0.147249	0.769833	134.823
rs7263047	hsa-miR-133a-3p	5156	chr20	61160673	-	cis	C	T	1.62207	0.139677	0.754279	134.81
rs1888581	hsa-miR-127-3p	5062	chr14	101042715	-	cis	A	C	0.605651	0.052147	0.746778	134.839
rs4900471	hsa-miR-409-3p	5252	chr14	101162047	+	cis	G	A	0.510304	0.0439891	0.303307	134.525
rs1190857	hsa-miR-127-3p	5062	chr14	101066354	+	cis	T	G	0.559764	0.0482688	0.720297	134.433
rs4243729	hsa-miR-127-3p	5062	chr14	101066656	+	cis	A	C	0.55964	0.0482604	0.304594	134.42
rs1190862	hsa-miR-127-3p	5062	chr14	101067773	+	cis	G	T	0.559406	0.0482484	0.70889	134.375
rs7155375	hsa-miR-654-5p	4232	chr14	101188731	+	cis	C	T	0.769297	0.066295	0.662528	134.593
rs12435171	hsa-miR-668-3p	4686	chr14	101155220	+	cis	G	A	0.699563	0.0603389	0.300614	134.361
rs11768895	hsa-miR-339-3p	5193	chr7	1063691	+	cis	T	C	-0.591056	0.0510675	0.816086	133.906
rs10252404	hsa-miR-339-3p	5193	chr7	1209607	+	cis	C	A	-0.573064	0.0496444	0.835491	133.198
rs1190867	hsa-miR-127-3p	5062	chr14	101069135	+	cis	T	G	0.566796	0.049125	0.712118	133.069
rs10130354	hsa-miR-127-3p	5062	chr14	101149511	+	cis	C	T	0.981902	0.0851133	0.901762	133.036
rs10256720	hsa-miR-339-3p	5193	chr7	1210825	+	cis	C	G	-0.574183	0.0498068	0.842814	132.849
rs28421549	hsa-miR-127-3p	5062	chr14	101158232	+	cis	C	T	1.08187	0.0938474	0.917991	132.841
rs35799850	hsa-miR-127-3p	5062	chr14	101156850	+	cis	C	T	1.0807	0.0937658	0.915928	132.784
rs4905994	hsa-miR-668-3p	4686	chr14	101154072	+	cis	C	T	0.694227	0.0602249	0.709729	132.821
rs12147845	hsa-miR-127-3p	5062	chr14	101144596	+	cis	C	T	1.12769	0.0980056	0.886538	132.346
rs13189985	hsa-miR-218-5p	5155	chr5	168293758	+	cis	A	G	-0.909516	0.0791601	0.877758	131.959
rs4905999	hsa-miR-370-3p	4573	chr14	101184139	+	cis	G	A	1.07123	0.0932157	0.816917	132.008
rs7149242	hsa-miR-409-3p	5252	chr14	101159416	+	cis	G	T	0.500135	0.0435689	0.732816	131.721
rs9671394	hsa-miR-543	4662	chr14	101159674	+	cis	T	C	0.607035	0.0528675	0.734993	131.784
rs34409228	hsa-miR-339-3p	5193	chr7	1102674	+	cis	C	T	-0.751166	0.0655961	0.874848	131.083
rs12893790	hsa-miR-668-3p	4686	chr14	101178804	+	cis	G	C	0.816379	0.0712534	0.816062	131.216
rs12434496	hsa-miR-668-3p	4686	chr14	101179222	+	cis	G	A	0.81625	0.071246	0.81957	131.202
rs7144997	hsa-miR-127-3p	5062	chr14	101155432	+	cis	A	G	1.05579	0.0922306	0.912985	130.989
rs7152943	hsa-miR-127-3p	5062	chr14	101174159	+	cis	C	T	1.15628	0.101117	0.924028	130.709
rs7142683	hsa-miR-409-3p	5252	chr14	101158882	+	cis	G	A	0.511674	0.0447579	0.731839	130.642
rs10141715	hsa-miR-127-3p	5062	chr14	101172687	+	cis	G	T	1.16214	0.101673	0.924514	130.596
rs6575794	hsa-miR-127-3p	5062	chr14	101039724	+	cis	C	T	0.590138	0.0517094	0.743318	130.195
rs10252234	hsa-miR-339-3p	5193	chr7	1114381	+	cis	C	T	-0.496292	0.0434961	0.746283	130.139
rs12421957	hsa-miR-125b-5p	5225	chr11	122555668	+	cis	A	G	-1.49332	0.131048	0.939497	129.801
rs12421957	hsa-miR-100-5p	3502	chr11	122555668	+	cis	A	G	-2.43388	0.213008	0.939497	130.484
rs1555405	hsa-miR-668-3p	4686	chr14	101176769	+	cis	G	A	0.780845	0.0685031	0.756386	129.875
rs11849489	hsa-miR-127-3p	5062	chr14	101037762	+	cis	C	G	0.588406	0.0516546	0.744681	129.707
rs6062242	hsa-miR-133a-3p	5156	chr20	61165672	-	cis	C	T	1.99812	0.175434	0.720472	129.673
rs9364167	hsa-miR-30a-3p	1015	chr6	72107622	+	cis	G	A	-1.4924	0.127864	0.944331	135.962
rs9364166	hsa-miR-30a-3p	1015	chr6	72106622	+	cis	C	T	-1.49115	0.127795	0.94426	135.879
rs4900471	hsa-miR-543	4662	chr14	101162047	+	cis	G	A	0.586323	0.0515407	0.303307	129.356
rs9351810	hsa-miR-30a-3p	1015	chr6	72103444	+	cis	C	T	-1.49299	0.127997	0.943867	135.786
rs9364165	hsa-miR-30a-3p	1015	chr6	72104179	+	cis	C	T	-1.49295	0.127988	0.94395	135.799
rs2776544	hsa-miR-127-3p	5062	chr14	101054029	-	cis	T	G	0.647154	0.0569335	0.380464	129.154
rs11620937	hsa-miR-668-3p	4686	chr14	101151012	+	cis	C	G	0.6631	0.058422	0.30695	128.771
rs12897601	hsa-miR-668-3p	4686	chr14	101182284	+	cis	T	C	0.817539	0.0721054	0.81554	128.498
rs12147008	hsa-miR-654-5p	4232	chr14	101186175	+	cis	T	C	0.793231	0.0700143	0.79437	128.298
rs7115089	hsa-miR-100-5p	3502	chr11	122530591	+	cis	C	G	-1.04344	0.0920056	0.624376	128.547
rs4905999	hsa-miR-409-3p	5252	chr14	101184139	+	cis	G	A	0.781505	0.0692626	0.816917	127.263
rs4905974	hsa-miR-127-3p	5062	chr14	101055232	+	cis	C	T	0.635064	0.0562956	0.382209	127.208
rs1562821	hsa-miR-125b-5p	5225	chr11	122404025	+	cis	C	T	0.761604	0.0675355	0.841941	127.124
rs10502250	hsa-miR-125b-5p	5225	chr11	122403463	-	cis	A	G	0.760542	0.0674665	0.841986	127.029
rs12883220	hsa-miR-127-3p	5062	chr14	101051193	+	cis	G	T	0.648877	0.0575907	0.397749	126.896
rs17577580	hsa-miR-668-3p	4686	chr14	101189205	+	cis	C	T	1.21129	0.107568	0.853223	126.748
rs6575797	hsa-miR-127-3p	5062	chr14	101185073	+	cis	A	T	-7.57698	0.673391	0.9122	126.557
rs6589936	hsa-miR-100-5p	3502	chr11	122500846	+	cis	C	A	-1.04024	0.0922536	0.614684	127.073
rs8022367	hsa-miR-543	4662	chr14	101189457	+	cis	T	A	0.97846	0.0870838	0.667306	126.19
rs10151519	hsa-miR-127-3p	5062	chr14	101175798	+	cis	G	A	0.653185	0.0581686	0.817391	126.045
rs8020868	hsa-miR-409-3p	5252	chr14	101166944	+	cis	G	A	0.54727	0.0487686	0.332751	125.88
rs10139403	hsa-miR-654-5p	4232	chr14	101194561	+	cis	A	G	0.908728	0.0809275	0.336712	126.029
rs10146962	hsa-miR-654-5p	4232	chr14	101170540	+	cis	C	T	0.645522	0.0574918	0.332737	126.01
rs1945391	hsa-miR-100-5p	3502	chr11	122520291	+	cis	A	T	-1.0516	0.093513	0.605628	126.389
rs10275401	hsa-miR-339-3p	5193	chr7	1213943	+	cis	A	C	-0.543083	0.0484489	0.836723	125.603
rs17653848	hsa-miR-409-3p	5252	chr14	101102059	+	cis	A	T	0.832533	0.0743318	0.885571	125.397
rs17577580	hsa-miR-543	4662	chr14	101189205	+	cis	C	T	0.999723	0.0893805	0.853223	125.051
rs11750130	hsa-miR-1303	3812	chr5	154020584	+	cis	A	G	-0.551737	0.0492598	0.626657	125.387
rs7149242	hsa-miR-543	4662	chr14	101159416	+	cis	G	T	0.571069	0.0510724	0.732816	124.973
rs9346470	hsa-miR-30a-3p	1015	chr6	72136315	+	cis	T	C	-1.49134	0.130611	0.944637	130.117
rs7127978	hsa-miR-100-5p	3502	chr11	122526501	+	cis	A	C	-1.02087	0.0914	0.634019	124.68
rs11606532	hsa-miR-100-5p	3502	chr11	122535611	+	cis	G	A	-1.03152	0.0924716	0.638702	124.363
rs34700576	hsa-miR-370-3p	4573	chr14	101173484	+	cis	C	T	1.10618	0.0995299	0.895055	123.468
rs4724725	hsa-miR-339-3p	5193	chr7	1214751	+	cis	G	A	-0.568098	0.0511635	0.840098	123.242
rs4905998	hsa-miR-382-5p	4342	chr14	101181781	+	cis	A	G	0.6675	0.0600571	0.327036	123.474
rs10266519	hsa-miR-339-5p	5216	chr7	1142977	+	cis	C	T	-0.576652	0.0519479	0.819789	123.176
rs7155375	hsa-miR-382-5p	4342	chr14	101188731	+	cis	C	T	0.767474	0.0690785	0.662528	123.379
rs7140792	hsa-miR-370-3p	4573	chr14	101172183	+	cis	C	T	1.10657	0.0997203	0.889586	123.083
rs10265736	hsa-miR-339-5p	5216	chr7	1172465	+	cis	C	T	-0.568603	0.0514127	0.825761	122.267
rs10265758	hsa-miR-339-5p	5216	chr7	1172518	+	cis	C	T	-0.568575	0.05141	0.823914	122.268
rs7142683	hsa-miR-543	4662	chr14	101158882	+	cis	G	A	0.580934	0.052506	0.731839	122.363
rs7103563	hsa-miR-100-5p	3502	chr11	122462636	+	cis	A	G	-1.36855	0.123688	0.863877	122.355
rs12882815	hsa-miR-382-5p	4342	chr14	101183142	+	cis	C	G	0.658022	0.0597084	0.333039	121.397
rs10892875	hsa-miR-100-5p	3502	chr11	122537421	+	cis	A	G	-1.00391	0.0910022	0.617655	121.629
rs28685743	hsa-miR-339-5p	5216	chr7	1197736	+	cis	C	T	-0.564651	0.0513406	0.826701	120.913
rs1190876	hsa-miR-127-3p	5062	chr14	101071592	+	cis	A	T	0.609396	0.0554128	0.359925	120.895
rs7124225	hsa-miR-125b-5p	5225	chr11	122450147	+	cis	G	T	0.633296	0.0575982	0.691576	120.845
rs17577779	hsa-miR-127-3p	5062	chr14	101200445	+	cis	C	T	0.643348	0.0585132	0.552536	120.84
rs8012970	hsa-miR-654-5p	4232	chr14	101168491	+	cis	T	C	0.669006	0.0608092	0.371575	120.981
rs1133122	hsa-miR-339-5p	5216	chr7	1192572	-	cis	C	A	-0.557995	0.0507984	0.821349	120.613
rs28483034	hsa-miR-339-5p	5216	chr7	1170171	+	cis	C	A	-0.571399	0.0520315	0.823079	120.553
rs7932357	hsa-miR-100-5p	3502	chr11	122533079	+	cis	T	C	-1.03018	0.0935505	0.624308	121.194
rs6575791	hsa-miR-127-3p	5062	chr14	101029203	+	cis	G	A	0.619587	0.056433	0.718807	120.495
rs10136158	hsa-miR-127-3p	5062	chr14	101077250	+	cis	C	A	0.713838	0.0650297	0.366019	120.449
rs732565	hsa-miR-127-3p	5062	chr14	101076839	-	cis	G	A	0.713667	0.0650196	0.372605	120.429
rs12436130	hsa-miR-127-3p	5062	chr14	101031036	+	cis	C	T	0.56815	0.0517785	0.733407	120.353
rs12881545	hsa-miR-382-5p	4342	chr14	101176212	+	cis	G	C	0.671761	0.0611616	0.386125	120.579
rs7154024	hsa-miR-127-3p	5062	chr14	101031710	+	cis	G	T	0.566366	0.0516484	0.733909	120.201
rs10144381	hsa-miR-654-5p	4232	chr14	101173297	+	cis	T	C	0.735987	0.0671	0.32696	120.252
rs2370756	hsa-miR-100-5p	3502	chr11	122460155	+	cis	G	A	1.63975	0.149338	0.85948	120.494
rs11740962	hsa-miR-1303	3812	chr5	154017722	+	cis	G	A	-1.12914	0.102943	0.848747	120.247
rs10257426	hsa-miR-339-3p	5193	chr7	1213694	+	cis	G	A	-0.532298	0.0486715	0.819278	119.562
rs7494274	hsa-miR-127-3p	5062	chr14	101044690	+	cis	G	A	0.637881	0.0583191	0.371997	119.587
rs7493101	hsa-miR-127-3p	5062	chr14	101046043	+	cis	A	G	0.637825	0.0583167	0.393944	119.576
rs28522260	hsa-miR-339-5p	5216	chr7	1183964	+	cis	C	A	-0.563105	0.0515215	0.819335	119.409
rs7930518	hsa-miR-100-5p	3502	chr11	122523596	+	cis	G	A	-0.995513	0.0908693	0.613742	119.953
rs12881760	hsa-miR-382-5p	4342	chr14	101176335	+	cis	G	C	0.650273	0.0595079	0.366735	119.356
rs11768486	hsa-miR-339-5p	5216	chr7	1101290	+	cis	C	A	-0.664636	0.0609101	0.838218	119.021
rs12418320	hsa-miR-100-5p	3502	chr11	122528870	+	cis	C	T	-0.990536	0.0905232	0.6394	119.667
rs7128198	hsa-miR-100-5p	3502	chr11	122526601	+	cis	C	T	-0.993239	0.0907834	0.637404	119.632
rs10750217	hsa-miR-100-5p	3502	chr11	122531574	+	cis	A	G	-0.990157	0.090506	0.623975	119.62
rs7129071	hsa-miR-100-5p	3502	chr11	122527120	+	cis	G	A	-0.99309	0.0907792	0.633575	119.607
rs11601869	hsa-miR-100-5p	3502	chr11	122528023	+	cis	G	A	-0.992588	0.0907586	0.638123	119.54
rs7153876	hsa-miR-127-3p	5062	chr14	101077424	+	cis	G	A	0.720531	0.0660717	0.367942	118.878
rs11605422	hsa-miR-100-5p	3502	chr11	122534190	+	cis	C	T	-0.987725	0.0904121	0.639718	119.281
rs2363286	hsa-miR-339-5p	5216	chr7	1091625	-	cis	A	G	-0.583419	0.0535589	0.835937	118.613
rs7117842	hsa-miR-100-5p	3502	chr11	122534504	+	cis	T	C	-0.987447	0.0904021	0.626282	119.24
rs7141210	hsa-miR-382-5p	4342	chr14	101182470	+	cis	T	C	0.6694	0.0613894	0.327015	118.846
rs11770909	hsa-miR-339-5p	5216	chr7	1086716	+	cis	G	A	-0.583425	0.0535786	0.838845	118.528
rs7118212	hsa-miR-100-5p	3502	chr11	122534804	+	cis	T	A	-0.986963	0.0903839	0.624671	119.171
rs11763793	hsa-miR-339-5p	5216	chr7	1094342	+	cis	A	G	-0.584189	0.0536543	0.838991	118.504
rs11763835	hsa-miR-339-5p	5216	chr7	1094513	+	cis	A	G	-0.584211	0.0536563	0.839302	118.504
rs11764748	hsa-miR-339-5p	5216	chr7	1094508	+	cis	T	C	-0.584202	0.053655	0.832906	118.506
rs7101940	hsa-miR-100-5p	3502	chr11	122534810	+	cis	A	G	-0.986784	0.0903763	0.624682	119.148
rs1881123	hsa-miR-339-5p	5216	chr7	1084706	+	cis	C	T	-0.583314	0.0535774	0.838511	118.488
rs1997243	hsa-miR-339-5p	5216	chr7	1083777	+	cis	A	G	-0.58329	0.0535787	0.838992	118.473
rs11766669	hsa-miR-339-5p	5216	chr7	1063593	+	cis	C	T	-0.621975	0.0571577	0.845606	118.367
rs10892873	hsa-miR-100-5p	3502	chr11	122535333	+	cis	G	C	-0.985715	0.0903328	0.640192	119.005
rs10790519	hsa-miR-100-5p	3502	chr11	122535408	+	cis	T	C	-0.985407	0.0903221	0.623665	118.959
rs11763765	hsa-miR-339-5p	5216	chr7	1060510	+	cis	C	T	-0.62208	0.0572215	0.841419	118.143
rs10252404	hsa-miR-339-5p	5216	chr7	1209607	+	cis	C	A	-0.600061	0.0552236	0.835491	118.025
rs12588718	hsa-miR-409-3p	5252	chr14	101149605	+	cis	G	C	0.466161	0.0429123	0.315405	117.962
rs10892869	hsa-miR-100-5p	3502	chr11	122510215	+	cis	T	A	-1.00027	0.0918508	0.755796	118.527
rs11218698	hsa-miR-100-5p	3502	chr11	122452929	+	cis	T	C	2.12634	0.195293	0.858116	118.48
rs7140556	hsa-miR-127-3p	5062	chr14	101036458	+	cis	C	A	0.535453	0.0493366	0.733164	117.742
rs10256720	hsa-miR-339-5p	5216	chr7	1210825	+	cis	C	G	-0.601132	0.0554046	0.842814	117.674
rs28528096	hsa-miR-339-5p	5216	chr7	1070912	+	cis	G	C	-0.584471	0.0538764	0.841521	117.642
rs28600085	hsa-miR-339-5p	5216	chr7	1169636	+	cis	C	T	-0.589704	0.0543602	0.824865	117.636
rs35483388	hsa-miR-100-5p	3502	chr11	122545146	+	cis	C	T	-0.979762	0.0900809	0.606656	118.23
rs6877043	hsa-miR-1303	3812	chr5	154048367	+	cis	C	T	-0.479953	0.0442278	0.399166	117.701
rs28399710	hsa-miR-339-5p	5216	chr7	1070631	+	cis	G	T	-0.585106	0.0540708	0.841458	117.051
rs28379681	hsa-miR-339-5p	5216	chr7	1070539	+	cis	C	T	-0.585123	0.0540798	0.841554	117.019
rs28460147	hsa-miR-339-3p	5193	chr7	1217192	+	cis	G	A	-0.566696	0.0523753	0.845752	117.025
rs11768761	hsa-miR-339-5p	5216	chr7	1069807	+	cis	A	G	-0.585149	0.0541016	0.841649	116.935
rs884977	hsa-miR-339-5p	5216	chr7	1066410	+	cis	T	C	-0.585338	0.0541798	0.830365	116.673
rs11766526	hsa-miR-339-5p	5216	chr7	1101433	+	cis	G	A	-0.580015	0.0536984	0.843952	116.625
rs4720486	hsa-miR-339-3p	5193	chr7	1146764	+	cis	G	A	-0.448918	0.0415727	0.755656	116.56
rs11845605	hsa-miR-127-3p	5062	chr14	101037726	+	cis	C	T	0.628043	0.0581784	0.395923	116.489
rs4076891	hsa-miR-127-3p	5062	chr14	101036824	+	cis	G	A	0.627777	0.0581715	0.402298	116.418
rs1190878	hsa-miR-409-3p	5252	chr14	101072260	+	cis	C	A	0.759527	0.0703975	0.869287	116.361
rs10275401	hsa-miR-339-5p	5216	chr7	1213943	+	cis	A	C	-0.579469	0.0538681	0.836723	115.673
rs11763020	hsa-miR-339-5p	5216	chr7	1060288	+	cis	C	T	-0.58664	0.0545975	0.839597	115.407
rs11218725	hsa-miR-100-5p	3502	chr11	122509237	+	cis	A	G	-0.967716	0.0898424	0.622455	115.954
rs6951245	hsa-miR-339-5p	5216	chr7	1058193	+	cis	G	A	-0.587005	0.054668	0.842931	115.252
rs6589936	hsa-miR-125b-5p	5225	chr11	122500846	+	cis	C	A	-0.554292	0.0516575	0.614684	115.092
rs10750215	hsa-miR-100-5p	3502	chr11	122505344	+	cis	G	T	-0.961418	0.0894193	0.612323	115.535
rs10750216	hsa-miR-100-5p	3502	chr11	122505416	+	cis	G	A	-0.960811	0.089398	0.612319	115.444
rs9364164	hsa-miR-30a-3p	1015	chr6	72100307	+	cis	C	T	-1.50253	0.137059	0.950336	119.943
rs6575797	hsa-miR-543	4662	chr14	101185073	+	cis	A	T	-7.33133	0.684899	0.9122	114.532
rs28379186	hsa-miR-370-3p	4573	chr14	101168073	+	cis	G	T	0.990342	0.0925263	0.840057	114.512
rs6143043	hsa-miR-133a-3p	5156	chr20	61167001	-	cis	G	A	1.71713	0.160558	0.753494	114.334
rs6143057	hsa-miR-133a-3p	5156	chr20	61169881	-	cis	C	T	1.82637	0.17083	0.749417	114.256
rs6143058	hsa-miR-133a-3p	5156	chr20	61169732	-	cis	A	G	1.8192	0.170176	0.753226	114.234
rs6143065	hsa-miR-133a-3p	5156	chr20	61167517	-	cis	C	T	1.7932	0.167786	0.771998	114.177
rs12147008	hsa-miR-382-5p	4342	chr14	101186175	+	cis	T	C	0.780695	0.0730003	0.79437	114.318
rs4724102	hsa-miR-339-3p	5193	chr7	1120571	+	cis	G	A	-0.440892	0.0412785	0.754949	114.038
rs6589938	hsa-miR-100-5p	3502	chr11	122506008	+	cis	G	T	-0.954709	0.0892121	0.611183	114.458
rs6589941	hsa-miR-100-5p	3502	chr11	122519022	+	cis	T	G	-0.956426	0.0893949	0.620246	114.401
rs6589940	hsa-miR-100-5p	3502	chr11	122518609	+	cis	A	G	-0.956213	0.0893803	0.62209	114.387
rs6589939	hsa-miR-100-5p	3502	chr11	122518525	+	cis	A	G	-0.956031	0.0893702	0.630697	114.369
rs10790517	hsa-miR-100-5p	3502	chr11	122513555	+	cis	A	T	-0.952551	0.0891933	0.616168	113.989
rs7952141	hsa-miR-100-5p	3502	chr11	122509491	+	cis	G	A	-0.951279	0.0891272	0.601049	113.854
rs3813451	hsa-miR-133a-3p	5156	chr20	61174490	-	cis	T	C	1.99851	0.187737	0.71284	113.278
rs6143053	hsa-miR-133a-3p	5156	chr20	61173047	-	cis	G	A	1.95806	0.183964	0.755823	113.246
rs12898185	hsa-miR-127-3p	5062	chr14	101078774	+	cis	T	G	0.687262	0.064565	0.377961	113.261
rs7154135	hsa-miR-127-3p	5062	chr14	101077741	+	cis	C	A	0.687176	0.0645572	0.377299	113.26
rs7123220	hsa-miR-100-5p	3502	chr11	122508163	+	cis	C	T	-0.950823	0.0891045	0.610323	113.803
rs6122013	hsa-miR-133a-3p	5156	chr20	61174973	-	cis	C	A	2.01194	0.18907	0.711293	113.192
rs6143050	hsa-miR-133a-3p	5156	chr20	61175105	-	cis	G	A	2.02466	0.190295	0.746961	113.157
rs4969524	hsa-miR-133a-3p	5156	chr20	61175451	-	cis	A	G	2.0379	0.191555	0.713248	113.139
rs7493050	hsa-miR-127-3p	5062	chr14	101037599	+	cis	G	A	0.651093	0.0612018	0.396238	113.132
rs28379186	hsa-miR-409-3p	5252	chr14	101168073	+	cis	G	T	0.733192	0.0689369	0.840057	113.075
rs28503365	hsa-miR-133a-3p	5156	chr20	61175158	+	cis	T	C	2.02696	0.190571	0.712861	113.085
rs16880826	hsa-miR-30a-3p	1015	chr6	72096620	+	cis	T	A	-1.50903	0.138892	0.949925	117.811
rs9351809	hsa-miR-30a-3p	1015	chr6	72095974	+	cis	A	T	-1.50933	0.139029	0.951858	117.625
rs9342834	hsa-miR-30a-3p	1015	chr6	72094466	+	cis	G	T	-1.50938	0.139167	0.954845	117.4
rs1190903	hsa-miR-127-3p	5062	chr14	101096414	+	cis	C	T	0.556453	0.052475	0.784651	112.403
rs9354999	hsa-miR-30a-3p	1015	chr6	72094458	+	cis	T	A	-1.50947	0.139207	0.954553	117.347
rs11976805	hsa-miR-339-3p	5193	chr7	1138716	+	cis	C	T	-0.435895	0.0411275	0.739997	112.288
rs10146962	hsa-miR-382-5p	4342	chr14	101170540	+	cis	C	T	0.635932	0.0599441	0.332737	112.494
rs10790518	hsa-miR-100-5p	3502	chr11	122520706	+	cis	C	G	-0.9616	0.0905069	0.621132	112.818
rs1945390	hsa-miR-100-5p	3502	chr11	122520253	+	cis	T	C	-0.961526	0.0904994	0.619963	112.819
rs7941030	hsa-miR-100-5p	3502	chr11	122522375	+	cis	T	C	-0.961548	0.0905114	0.622597	112.794
rs10270249	hsa-miR-339-3p	5193	chr7	1151886	+	cis	G	T	-0.429188	0.0405079	0.756009	112.215
rs11761322	hsa-miR-339-3p	5193	chr7	1151657	+	cis	A	G	-0.429067	0.0405027	0.754766	112.18
rs911324	hsa-miR-127-3p	5062	chr14	101083958	+	cis	C	A	0.684964	0.0646617	0.365352	112.168
rs4724294	hsa-miR-339-3p	5193	chr7	1139695	+	cis	G	A	-0.429086	0.0405351	0.755262	112.01
rs35126802	hsa-miR-339-3p	5193	chr7	1134842	+	cis	C	T	-0.428873	0.0405461	0.754168	111.839
rs4936706	hsa-miR-100-5p	3502	chr11	122441103	+	cis	T	C	1.30335	0.122901	0.811592	112.399
rs2070118	hsa-miR-339-3p	5193	chr7	1132505	+	cis	G	A	-0.428852	0.040553	0.761425	111.789
rs4905998	hsa-miR-411-3p	3908	chr14	101181781	+	cis	A	G	0.477104	0.0450774	0.327036	111.966
rs1190904	hsa-miR-127-3p	5062	chr14	101096606	+	cis	A	G	0.552022	0.0522493	0.784832	111.578
rs1190909	hsa-miR-127-3p	5062	chr14	101101222	+	cis	G	A	0.553105	0.0523553	0.78647	111.564
rs12435171	hsa-miR-409-3p	5252	chr14	101155220	+	cis	G	A	0.455644	0.0431828	0.300614	111.292
rs6122018	hsa-miR-133a-3p	5156	chr20	61168657	-	cis	A	G	1.85985	0.176278	0.743123	111.273
rs17099623	hsa-miR-127-3p	5062	chr14	101173124	+	cis	A	C	0.610985	0.0579779	0.793994	111.011
rs17560103	hsa-miR-1303	3812	chr5	154063414	+	cis	T	A	-0.678919	0.0643295	0.920476	111.324
rs4724725	hsa-miR-339-5p	5216	chr7	1214751	+	cis	G	A	-0.59943	0.0569073	0.840098	110.911
rs10144381	hsa-miR-382-5p	4342	chr14	101173297	+	cis	T	C	0.733906	0.0696066	0.32696	111.117
rs4935798	hsa-miR-100-5p	3502	chr11	122441861	+	cis	G	A	1.29155	0.12241	0.81166	111.261
rs4290241	hsa-miR-100-5p	3502	chr11	122542919	+	cis	G	A	-1.0487	0.0993951	0.748442	111.257
rs11606532	hsa-miR-125b-5p	5225	chr11	122535611	+	cis	G	A	-0.545937	0.0518834	0.638702	110.678
rs911330	hsa-miR-127-3p	5062	chr14	101099721	+	cis	T	C	0.546708	0.0519572	0.783938	110.674
rs7119306	hsa-miR-100-5p	3502	chr11	122448697	+	cis	G	A	1.29468	0.122801	0.809012	111.09
rs1190906	hsa-miR-127-3p	5062	chr14	101099142	+	cis	T	C	0.546049	0.0519273	0.781763	110.535
rs1190907	hsa-miR-127-3p	5062	chr14	101099364	+	cis	A	G	0.546058	0.0519273	0.782041	110.539
rs12666678	hsa-miR-339-3p	5193	chr7	1196675	+	cis	G	C	-0.640287	0.0609112	0.837863	110.455
rs2084639	hsa-miR-100-5p	3502	chr11	122352713	+	cis	C	T	1.04002	0.0987079	0.333358	110.951
rs7119217	hsa-miR-100-5p	3502	chr11	122448782	+	cis	C	G	1.29256	0.122742	0.809912	110.832
rs12435171	hsa-miR-543	4662	chr14	101155220	+	cis	G	A	0.53062	0.0504924	0.300614	110.389
rs1555407	hsa-miR-127-3p	5062	chr14	101086922	+	cis	A	G	0.67853	0.0646105	0.357535	110.245
rs12421055	hsa-miR-100-5p	3502	chr11	122528352	+	cis	A	C	-1.07958	0.102556	0.754797	110.749
rs745797	hsa-miR-127-3p	5062	chr14	101141909	+	cis	G	A	0.727568	0.0693011	0.871719	110.178
rs6143044	hsa-miR-133a-3p	5156	chr20	61166909	-	cis	C	A	1.82243	0.17362	0.78677	110.137
rs2092530	hsa-miR-30a-3p	1015	chr6	72151090	-	cis	C	T	-1.34457	0.125301	0.895758	114.92
rs2400940	hsa-miR-127-3p	5062	chr14	101224922	+	cis	A	G	0.876717	0.0835266	0.77188	110.128
rs7145337	hsa-miR-409-3p	5252	chr14	101155536	+	cis	C	T	0.446999	0.0426092	0.299767	110.013
rs11764937	hsa-miR-339-5p	5216	chr7	1092074	+	cis	C	T	-0.560001	0.0534195	0.832987	109.852
rs7482716	hsa-miR-100-5p	3502	chr11	122449920	+	cis	A	C	1.28164	0.122191	0.806709	109.951
rs10257426	hsa-miR-339-5p	5216	chr7	1213694	+	cis	G	A	-0.565979	0.0541057	0.819278	109.383
rs12147008	hsa-miR-411-3p	3908	chr14	101186175	+	cis	T	C	0.573165	0.0547481	0.79437	109.547
rs10251147	hsa-miR-339-3p	5193	chr7	1142316	+	cis	G	A	-0.422145	0.0404173	0.761138	109.049
rs8006389	hsa-miR-127-3p	5062	chr14	101033435	+	cis	G	A	0.608071	0.0582432	0.403204	108.955
rs8006543	hsa-miR-127-3p	5062	chr14	101033420	+	cis	T	C	0.60827	0.0582712	0.402597	108.922
rs7103563	hsa-miR-125b-5p	5225	chr11	122462636	+	cis	A	G	-0.765162	0.073316	0.863877	108.879
rs8006176	hsa-miR-127-3p	5062	chr14	101033288	+	cis	G	A	0.608587	0.0583043	0.405693	108.911
rs11768895	hsa-miR-339-5p	5216	chr7	1063691	+	cis	T	C	-0.593386	0.0568649	0.816086	108.848
rs4337055	hsa-miR-100-5p	3502	chr11	122507570	+	cis	T	A	-0.972812	0.0929893	0.614893	109.382
rs4958752	hsa-miR-1303	3812	chr5	154013063	+	cis	A	T	-0.565064	0.0540487	0.701122	109.244
rs10892875	hsa-miR-125b-5p	5225	chr11	122537421	+	cis	A	G	-0.532786	0.0510749	0.617655	108.774
rs10139403	hsa-miR-382-5p	4342	chr14	101194561	+	cis	A	G	0.882406	0.0845173	0.336712	108.955
rs2370751	hsa-miR-100-5p	3502	chr11	122447490	+	cis	C	G	1.27063	0.121522	0.78292	109.265
rs4905999	hsa-miR-543	4662	chr14	101184139	+	cis	G	A	0.857692	0.0821906	0.816917	108.851
rs7127978	hsa-miR-125b-5p	5225	chr11	122526501	+	cis	A	C	-0.534806	0.0512881	0.634019	108.691
rs11218725	hsa-miR-125b-5p	5225	chr11	122509237	+	cis	A	G	-0.524226	0.0502963	0.622455	108.592
rs12147845	hsa-miR-409-3p	5252	chr14	101144596	+	cis	C	T	0.903681	0.0867164	0.886538	108.558
rs2370752	hsa-miR-100-5p	3502	chr11	122448275	+	cis	G	A	1.26881	0.121456	0.811394	109.07
rs17653830	hsa-miR-409-3p	5252	chr14	101101120	+	cis	T	C	0.774344	0.0743196	0.896442	108.517
rs17577580	hsa-miR-654-5p	4232	chr14	101189205	+	cis	C	T	1.08803	0.10438	0.853223	108.602
rs6143038	hsa-miR-133a-3p	5156	chr20	61167013	-	cis	C	T	1.96952	0.189168	0.755214	108.357
rs7141087	hsa-miR-127-3p	5062	chr14	101036052	+	cis	C	T	0.584474	0.0561458	0.403174	108.324
rs7494544	hsa-miR-127-3p	5062	chr14	101032707	+	cis	G	A	0.602572	0.0579274	0.39717	108.163
rs6575793	hsa-miR-127-3p	5062	chr14	101032217	+	cis	C	T	0.602677	0.0579402	0.403349	108.153
rs10892869	hsa-miR-125b-5p	5225	chr11	122510215	+	cis	T	A	-0.53473	0.0514286	0.755796	108.067
rs7152089	hsa-miR-127-3p	5062	chr14	101029749	+	cis	G	A	0.607544	0.0584427	0.410251	108.025
rs7930518	hsa-miR-125b-5p	5225	chr11	122523596	+	cis	G	A	-0.529395	0.0509522	0.613742	107.911
rs35483388	hsa-miR-125b-5p	5225	chr11	122545146	+	cis	C	T	-0.524705	0.0505046	0.606656	107.895
rs28460147	hsa-miR-339-5p	5216	chr7	1217192	+	cis	G	A	-0.604373	0.0582119	0.845752	107.751
rs34700576	hsa-miR-409-3p	5252	chr14	101173484	+	cis	C	T	0.764572	0.073665	0.895055	107.683
rs7115089	hsa-miR-125b-5p	5225	chr11	122530591	+	cis	C	G	-0.536645	0.0517104	0.624376	107.659
rs8008285	hsa-miR-409-3p	5252	chr14	101146514	+	cis	T	C	0.568243	0.0547587	0.852216	107.646
rs10892870	hsa-miR-100-5p	3502	chr11	122517803	+	cis	A	G	-0.953774	0.0916821	0.619729	108.162
rs7128198	hsa-miR-125b-5p	5225	chr11	122526601	+	cis	C	T	-0.528093	0.0509084	0.637404	107.566
rs7129071	hsa-miR-125b-5p	5225	chr11	122527120	+	cis	G	A	-0.528035	0.0509061	0.633575	107.552
rs10892877	hsa-miR-100-5p	3502	chr11	122542376	+	cis	G	A	-1.03578	0.0996056	0.733786	108.074
rs6575797	hsa-miR-668-3p	4686	chr14	101185073	+	cis	A	T	-8.51444	0.820391	0.9122	107.668
rs11601869	hsa-miR-125b-5p	5225	chr11	122528023	+	cis	G	A	-0.527755	0.0508954	0.638123	107.483
rs4905994	hsa-miR-543	4662	chr14	101154072	+	cis	C	T	0.522444	0.0503829	0.709729	107.48
rs7140792	hsa-miR-409-3p	5252	chr14	101172183	+	cis	C	T	0.764762	0.0738073	0.889586	107.322
rs12588718	hsa-miR-543	4662	chr14	101149605	+	cis	G	C	0.520116	0.0501692	0.315405	107.434
rs6575792	hsa-miR-127-3p	5062	chr14	101029324	+	cis	G	A	0.600538	0.0580141	0.393401	107.113
rs4958756	hsa-miR-1303	3812	chr5	154045825	+	cis	C	T	-0.452436	0.0436595	0.396115	107.332
rs10750215	hsa-miR-125b-5p	5225	chr11	122505344	+	cis	G	T	-0.516543	0.0500449	0.612323	106.494
rs10750216	hsa-miR-125b-5p	5225	chr11	122505416	+	cis	G	A	-0.516189	0.0500329	0.612319	106.4
rs12418320	hsa-miR-125b-5p	5225	chr11	122528870	+	cis	C	T	-0.523567	0.0507725	0.6394	106.297
rs4905994	hsa-miR-409-3p	5252	chr14	101154072	+	cis	C	T	0.444017	0.0430648	0.709729	106.265
rs10750217	hsa-miR-125b-5p	5225	chr11	122531574	+	cis	A	G	-0.523328	0.0507637	0.623975	106.237
rs11764817	hsa-miR-339-5p	5216	chr7	1064610	+	cis	T	C	-0.549467	0.0533325	0.810334	106.104
rs1996354	hsa-miR-100-5p	3502	chr11	122464670	+	cis	G	A	-1.30673	0.126518	0.863434	106.615
rs12419313	hsa-miR-100-5p	3502	chr11	122466121	+	cis	G	A	-1.31089	0.126952	0.863303	106.563
rs10892878	hsa-miR-100-5p	3502	chr11	122542438	+	cis	G	A	-1.07564	0.104174	0.733775	106.554
rs949300	hsa-miR-100-5p	3502	chr11	122553139	-	cis	T	A	-0.945704	0.0916064	0.607755	106.515
rs1190881	hsa-miR-127-3p	5062	chr14	101079859	+	cis	C	T	0.655568	0.0636639	0.638395	105.993
rs11605422	hsa-miR-125b-5p	5225	chr11	122534190	+	cis	C	T	-0.522091	0.0507157	0.639718	105.935
rs12882635	hsa-miR-127-3p	5062	chr14	101079874	+	cis	C	T	0.655535	0.0636678	0.379572	105.969
rs12882815	hsa-miR-411-3p	3908	chr14	101183142	+	cis	C	G	0.463462	0.0449445	0.333039	106.28
rs4905981	hsa-miR-127-3p	5062	chr14	101081452	+	cis	C	T	0.655488	0.063668	0.380307	105.953
rs7117842	hsa-miR-125b-5p	5225	chr11	122534504	+	cis	T	C	-0.521956	0.0507102	0.626282	105.904
rs7118212	hsa-miR-125b-5p	5225	chr11	122534804	+	cis	T	A	-0.521682	0.0507013	0.624671	105.83
rs7101940	hsa-miR-125b-5p	5225	chr11	122534810	+	cis	A	G	-0.521556	0.0506973	0.624682	105.795
rs7932357	hsa-miR-125b-5p	5225	chr11	122533079	+	cis	T	C	-0.539844	0.0524794	0.624308	105.777
rs11739775	hsa-miR-1303	3812	chr5	154023119	+	cis	G	A	-0.502878	0.0488122	0.420805	106.082
rs10892873	hsa-miR-125b-5p	5225	chr11	122535333	+	cis	G	C	-0.520978	0.050675	0.640192	105.654
rs7155375	hsa-miR-411-3p	3908	chr14	101188731	+	cis	C	T	0.535383	0.0519866	0.662528	106.005
rs10790519	hsa-miR-125b-5p	5225	chr11	122535408	+	cis	T	C	-0.520834	0.0506697	0.623665	105.618
rs6589938	hsa-miR-125b-5p	5225	chr11	122506008	+	cis	G	T	-0.513103	0.0499252	0.611183	105.585
rs1190818	hsa-miR-127-3p	5062	chr14	101230502	+	cis	T	G	0.870025	0.0846796	0.780626	105.52
rs6589941	hsa-miR-125b-5p	5225	chr11	122519022	+	cis	T	G	-0.51367	0.0500131	0.620246	105.447
rs6589939	hsa-miR-125b-5p	5225	chr11	122518525	+	cis	A	G	-0.513505	0.0500003	0.630697	105.433
rs6589940	hsa-miR-125b-5p	5225	chr11	122518609	+	cis	A	G	-0.513568	0.0500055	0.62209	105.437
rs12701834	hsa-miR-339-3p	5193	chr7	1105426	+	cis	A	G	-0.406486	0.0395901	0.711315	105.378
rs1945391	hsa-miR-125b-5p	5225	chr11	122520291	+	cis	A	T	-0.538088	0.0524294	0.605628	105.291
rs8022367	hsa-miR-654-5p	4232	chr14	101189457	+	cis	T	A	1.04171	0.10138	0.667306	105.533
rs7155649	hsa-miR-409-3p	5252	chr14	101181605	+	cis	C	A	0.747419	0.0728428	0.854474	105.242
rs10262070	hsa-miR-339-3p	5193	chr7	1141738	+	cis	C	T	-0.416159	0.0405608	0.755269	105.229
rs10790517	hsa-miR-125b-5p	5225	chr11	122513555	+	cis	A	T	-0.511883	0.0499082	0.616168	105.155
rs12421055	hsa-miR-125b-5p	5225	chr11	122528352	+	cis	A	C	-0.60187	0.0586897	0.754797	105.127
rs10252234	hsa-miR-339-5p	5216	chr7	1114381	+	cis	C	T	-0.497082	0.0484721	0.746283	105.125
rs7141210	hsa-miR-411-3p	3908	chr14	101182470	+	cis	T	C	0.474446	0.0461868	0.327015	105.467
rs7952141	hsa-miR-125b-5p	5225	chr11	122509491	+	cis	G	A	-0.511327	0.0498742	0.601049	105.07
rs7123220	hsa-miR-125b-5p	5225	chr11	122508163	+	cis	C	T	-0.511136	0.0498625	0.610323	105.041
rs11600391	hsa-miR-100-5p	3502	chr11	122545011	+	cis	C	G	-1.00454	0.0978313	0.738322	105.374
rs10262232	hsa-miR-339-3p	5193	chr7	1141925	+	cis	C	A	-0.409843	0.0400507	0.741947	104.676
rs1555405	hsa-miR-543	4662	chr14	101176769	+	cis	G	A	0.58841	0.0574677	0.756386	104.792
rs4290241	hsa-miR-125b-5p	5225	chr11	122542919	+	cis	G	A	-0.581971	0.0569514	0.748442	104.383
rs873076	hsa-miR-409-3p	5252	chr14	101070559	-	cis	A	G	0.440659	0.0431284	0.293345	104.355
rs1405848	hsa-miR-30a-3p	1015	chr6	72109322	-	cis	C	T	-1.15669	0.110857	0.888221	108.654
rs873077	hsa-miR-409-3p	5252	chr14	101070535	-	cis	G	A	0.440402	0.0431071	0.293822	104.336
rs879059	hsa-miR-409-3p	5252	chr14	101069954	+	cis	A	T	0.439719	0.0430637	0.715322	104.223
rs10139403	hsa-miR-411-3p	3908	chr14	101194561	+	cis	A	G	0.647719	0.0633463	0.336712	104.498
rs879058	hsa-miR-409-3p	5252	chr14	101069901	+	cis	T	G	0.438446	0.0429786	0.713116	104.031
rs8012970	hsa-miR-382-5p	4342	chr14	101168491	+	cis	T	C	0.648038	0.0634749	0.371575	104.183
rs10892877	hsa-miR-125b-5p	5225	chr11	122542376	+	cis	G	A	-0.581148	0.056997	0.733786	103.921
rs879060	hsa-miR-409-3p	5252	chr14	101069845	+	cis	G	A	0.437407	0.0429061	0.716363	103.889
rs1190872	hsa-miR-409-3p	5252	chr14	101069704	+	cis	G	A	0.437193	0.0428951	0.719259	103.84
rs12881760	hsa-miR-411-3p	3908	chr14	101176335	+	cis	G	C	0.457432	0.0448148	0.366735	104.133
rs7145337	hsa-miR-543	4662	chr14	101155536	+	cis	C	T	0.50857	0.049878	0.299767	103.919
rs11850952	hsa-miR-409-3p	5252	chr14	101056280	+	cis	G	T	0.485429	0.0476443	0.768505	103.768
rs11764817	hsa-miR-339-3p	5193	chr7	1064610	+	cis	T	C	-0.488833	0.0479769	0.810334	103.774
rs12333988	hsa-miR-339-5p	5216	chr7	1217628	+	cis	C	T	-0.687812	0.0675508	0.851686	103.636
rs4243729	hsa-miR-409-3p	5252	chr14	101066656	+	cis	A	C	0.435327	0.0427626	0.304594	103.594
rs1190857	hsa-miR-409-3p	5252	chr14	101066354	+	cis	T	G	0.435386	0.0427701	0.720297	103.586
rs1190862	hsa-miR-409-3p	5252	chr14	101067773	+	cis	G	T	0.43518	0.0427516	0.70889	103.578
rs11218722	hsa-miR-100-5p	3502	chr11	122504749	+	cis	A	C	-0.956339	0.0937613	0.614144	103.975
rs2150518	hsa-miR-409-3p	5252	chr14	101063229	-	cis	C	T	0.442248	0.0434699	0.305598	103.464
rs1190852	hsa-miR-409-3p	5252	chr14	101064905	+	cis	G	A	0.441756	0.0434221	0.719702	103.461
rs1190850	hsa-miR-409-3p	5252	chr14	101064184	+	cis	G	A	0.442021	0.0434493	0.715878	103.456
rs10136874	hsa-miR-127-3p	5062	chr14	101202022	+	cis	G	T	0.573779	0.0563987	0.544325	103.461
rs1467536	hsa-miR-409-3p	5252	chr14	101061851	+	cis	A	G	0.442594	0.0435118	0.303917	103.426
rs4905976	hsa-miR-409-3p	5252	chr14	101060605	+	cis	G	A	0.443298	0.0435825	0.30942	103.42
rs4905977	hsa-miR-409-3p	5252	chr14	101061208	+	cis	C	G	0.443039	0.0435589	0.305177	103.41
rs6952546	hsa-miR-339-5p	5216	chr7	988009	+	cis	G	A	-1.46454	0.14406	0.860847	103.311
rs1190856	hsa-miR-409-3p	5252	chr14	101065987	+	cis	C	T	0.44596	0.0438867	0.72015	103.219
rs17653848	hsa-miR-370-3p	4573	chr14	101102059	+	cis	A	T	1.01263	0.0996302	0.885571	103.26
rs1190878	hsa-miR-370-3p	4573	chr14	101072260	+	cis	C	A	0.95328	0.0938015	0.869287	103.236
rs876374	hsa-miR-127-3p	5062	chr14	101204203	+	cis	C	A	0.571963	0.0563328	0.534202	103.048
rs4905978	hsa-miR-409-3p	5252	chr14	101061271	+	cis	C	T	0.452665	0.0445954	0.304959	102.993
rs11620937	hsa-miR-409-3p	5252	chr14	101151012	+	cis	C	G	0.424336	0.0418224	0.30695	102.905
rs1190867	hsa-miR-409-3p	5252	chr14	101069135	+	cis	T	G	0.441412	0.0435309	0.712118	102.784
rs904469	hsa-miR-139-5p	5242	chr11	72324039	+	cis	G	A	-0.521911	0.051477	0.836999	102.755
rs3781934	hsa-miR-139-5p	5242	chr11	72325070	-	cis	G	A	-0.521687	0.0514568	0.836935	102.747
rs755933	hsa-miR-139-5p	5242	chr11	72325482	+	cis	G	A	-0.521658	0.051454	0.836902	102.747
rs1513780	hsa-miR-139-5p	5242	chr11	72320500	-	cis	G	T	-0.522238	0.051512	0.834873	102.743
rs4944566	hsa-miR-139-5p	5242	chr11	72321872	+	cis	G	A	-0.522121	0.0515017	0.840641	102.739
rs754042	hsa-miR-139-5p	5242	chr11	72326275	-	cis	C	T	-0.521372	0.0514291	0.836771	102.734
rs7146574	hsa-miR-127-3p	5062	chr14	101028818	+	cis	A	G	0.625877	0.0617304	0.415172	102.756
rs7147581	hsa-miR-127-3p	5062	chr14	101028840	+	cis	C	T	0.625792	0.061724	0.41189	102.75
rs3781931	hsa-miR-139-5p	5242	chr11	72327205	-	cis	C	T	-0.520924	0.0513921	0.83663	102.705
rs11600391	hsa-miR-125b-5p	5225	chr11	122545011	+	cis	C	G	-0.566876	0.0559586	0.738322	102.583
rs7811408	hsa-miR-339-3p	5193	chr7	985840	+	cis	G	A	-1.32623	0.130997	0.740054	102.458
rs10145513	hsa-miR-654-5p	4232	chr14	101168587	+	cis	G	A	0.639826	0.0631753	0.333509	102.524
rs17099614	hsa-miR-654-5p	4232	chr14	101167632	+	cis	G	C	0.641248	0.063332	0.332675	102.471
rs12333988	hsa-miR-339-3p	5193	chr7	1217628	+	cis	C	T	-0.615499	0.0608798	0.851686	102.174
rs12881545	hsa-miR-411-3p	3908	chr14	101176212	+	cis	G	C	0.4666	0.0460811	0.386125	102.476
rs8021301	hsa-miR-654-5p	4232	chr14	101166924	+	cis	C	G	0.642406	0.0634918	0.332712	102.324
rs885325	hsa-miR-100-5p	3502	chr11	122546751	-	cis	G	A	-1.00335	0.0991352	0.736662	102.376
rs10892879	hsa-miR-100-5p	3502	chr11	122546780	+	cis	C	T	-1.00348	0.0991594	0.736686	102.353
rs7143357	hsa-miR-409-3p	5252	chr14	101054155	+	cis	T	C	0.488978	0.0484707	0.760352	101.731
rs885325	hsa-miR-125b-5p	5225	chr11	122546751	-	cis	G	A	-0.571753	0.0566944	0.736662	101.665
rs10892879	hsa-miR-125b-5p	5225	chr11	122546780	+	cis	C	T	-0.571779	0.0567084	0.736686	101.624
rs8022367	hsa-miR-668-3p	4686	chr14	101189457	+	cis	T	A	1.06324	0.105406	0.667306	101.706
rs17099623	hsa-miR-543	4662	chr14	101173124	+	cis	A	C	0.605836	0.0600778	0.793994	101.647
rs8008669	hsa-miR-127-3p	5062	chr14	101164297	+	cis	C	T	-3.81487	0.378627	0.947216	101.477
rs11160594	hsa-miR-409-3p	5252	chr14	101049906	+	cis	C	T	0.48834	0.0484827	0.762389	101.416
rs7145610	hsa-miR-409-3p	5252	chr14	101049406	+	cis	T	C	0.488295	0.0484834	0.761458	101.394
rs10790518	hsa-miR-125b-5p	5225	chr11	122520706	+	cis	C	G	-0.509595	0.050686	0.621132	101.043
rs1945390	hsa-miR-125b-5p	5225	chr11	122520253	+	cis	T	C	-0.509568	0.0506812	0.619963	101.052
rs7941030	hsa-miR-125b-5p	5225	chr11	122522375	+	cis	T	C	-0.509577	0.0506889	0.622597	101.025
rs10151519	hsa-miR-370-3p	4573	chr14	101175798	+	cis	G	A	0.684373	0.0681202	0.817391	100.889
rs6575797	hsa-miR-409-3p	5252	chr14	101185073	+	cis	A	T	-5.98713	0.596425	0.9122	100.73
rs1104888	hsa-miR-339-3p	5193	chr7	1106012	-	cis	G	T	0.386814	0.0385327	0.547964	100.734
rs2183632	hsa-miR-409-3p	5252	chr14	101063388	-	cis	C	T	0.445951	0.0444353	0.307392	100.682
rs12432955	hsa-miR-370-3p	4573	chr14	101205542	+	cis	A	G	0.7472	0.0744577	0.753098	100.662
rs8182505	hsa-miR-1270	4812	chr19	20487930	+	cis	G	A	0.614097	0.0612412	0.676518	100.51
rs8182505	hsa-miR-1270	4812	chr19	20487930	+	cis	G	A	0.614097	0.0612412	0.676518	100.51
rs10148392	hsa-miR-127-3p	5062	chr14	101026299	+	cis	A	G	0.641058	0.0639937	0.749897	100.311
rs10148448	hsa-miR-127-3p	5062	chr14	101026148	+	cis	G	A	0.640869	0.0639884	0.756938	100.269
rs17653848	hsa-miR-668-3p	4686	chr14	101102059	+	cis	A	T	1.06941	0.106912	0.885571	100.011
rs2295659	hsa-miR-127-3p	5062	chr14	101141544	+	cis	G	T	0.653492	0.065382	0.868197	99.8603
rs11976805	hsa-miR-339-5p	5216	chr7	1138716	+	cis	C	T	-0.456917	0.0457969	0.739997	99.5029
rs4905999	hsa-miR-668-3p	4686	chr14	101184139	+	cis	G	A	0.994581	0.0996977	0.816917	99.4775
rs12893790	hsa-miR-654-5p	4232	chr14	101178804	+	cis	G	C	0.688465	0.0689804	0.816062	99.5649
rs12434496	hsa-miR-654-5p	4232	chr14	101179222	+	cis	G	A	0.688308	0.0689726	0.81957	99.5422
rs10270249	hsa-miR-339-5p	5216	chr7	1151886	+	cis	G	T	-0.449454	0.0451207	0.756009	99.1864
rs13242526	hsa-miR-339-3p	5193	chr7	997334	+	cis	C	G	-0.843623	0.0846957	0.759054	99.176
rs11761322	hsa-miR-339-5p	5216	chr7	1151657	+	cis	A	G	-0.449334	0.0451148	0.754766	99.1593
rs11846581	hsa-miR-127-3p	5062	chr14	101017103	+	cis	C	G	0.677528	0.0680282	0.767844	99.1529
rs4724129	hsa-miR-339-3p	5193	chr7	1125369	+	cis	C	T	-0.44787	0.0449783	0.755169	99.113
rs10892878	hsa-miR-125b-5p	5225	chr11	122542438	+	cis	G	A	-0.594398	0.0597328	0.733775	98.9836
rs4724294	hsa-miR-339-5p	5216	chr7	1139695	+	cis	G	A	-0.449334	0.0451589	0.755262	98.9659
rs10892870	hsa-miR-125b-5p	5225	chr11	122517803	+	cis	A	G	-0.510978	0.051358	0.619729	98.9512
rs11622192	hsa-miR-127-3p	5062	chr14	101016190	+	cis	G	A	0.664929	0.0668243	0.77657	98.9714
rs35126802	hsa-miR-339-5p	5216	chr7	1134842	+	cis	C	T	-0.44917	0.0451734	0.754168	98.8303
rs2070118	hsa-miR-339-5p	5216	chr7	1132505	+	cis	G	A	-0.449046	0.0451824	0.761425	98.7361
rs4720486	hsa-miR-339-5p	5216	chr7	1146764	+	cis	G	A	-0.460408	0.04633	0.755656	98.7174
rs17099623	hsa-miR-668-3p	4686	chr14	101173124	+	cis	A	C	0.714431	0.0718836	0.793994	98.7361
rs8182507	hsa-miR-1270	4812	chr19	20488184	+	cis	C	T	0.599243	0.0603037	0.701573	98.7046
rs8182507	hsa-miR-1270	4812	chr19	20488184	+	cis	C	T	0.599243	0.0603037	0.701573	98.7046
rs12274755	hsa-miR-100-5p	3502	chr11	122338546	+	cis	G	A	0.956025	0.0960464	0.335044	99.0212
rs1190878	hsa-miR-668-3p	4686	chr14	101072260	+	cis	C	A	0.99762	0.10043	0.869287	98.6323
rs2370756	hsa-miR-125b-5p	5225	chr11	122460155	+	cis	G	A	0.74604	0.0751672	0.85948	98.4693
rs2370741	hsa-miR-100-5p	3502	chr11	122337411	+	cis	A	G	0.952489	0.0958111	0.334018	98.7733
rs10130354	hsa-miR-409-3p	5252	chr14	101149511	+	cis	C	T	0.749616	0.0755853	0.901762	98.3188
rs7948251	hsa-miR-100-5p	3502	chr11	122329056	+	cis	T	C	0.953466	0.0959166	0.337126	98.7586
rs11218628	hsa-miR-100-5p	3502	chr11	122326380	+	cis	C	T	0.953952	0.0959758	0.338564	98.7373
rs11763865	hsa-miR-339-3p	5193	chr7	1194274	+	cis	G	A	-0.421353	0.0424981	0.773498	98.2621
rs7155649	hsa-miR-543	4662	chr14	101181605	+	cis	C	A	0.846891	0.0854009	0.854474	98.2978
rs36034233	hsa-miR-100-5p	3502	chr11	122323312	+	cis	A	C	0.95527	0.0961652	0.338909	98.6209
rs10227709	hsa-miR-339-3p	5193	chr7	1180515	+	cis	T	G	-0.425602	0.0429473	0.772804	98.1675
rs12893790	hsa-miR-382-5p	4342	chr14	101178804	+	cis	G	C	0.710798	0.0716686	0.816062	98.3184
rs12434496	hsa-miR-382-5p	4342	chr14	101179222	+	cis	G	A	0.710643	0.0716609	0.81957	98.2965
rs10892868	hsa-miR-100-5p	3502	chr11	122494241	+	cis	A	T	1.03426	0.104201	0.482002	98.4629
rs11218698	hsa-miR-125b-5p	5225	chr11	122452929	+	cis	T	C	0.961597	0.0971472	0.858116	97.9397
rs10160528	hsa-miR-100-5p	3502	chr11	122343126	+	cis	G	A	0.955298	0.0963382	0.333221	98.2726
rs8008285	hsa-miR-668-3p	4686	chr14	101146514	+	cis	T	C	0.767128	0.0775142	0.852216	97.9011
rs7349905	hsa-miR-30a-3p	1015	chr6	72118716	+	cis	G	C	-1.36249	0.135121	0.950327	101.477
rs745797	hsa-miR-409-3p	5252	chr14	101141909	+	cis	G	A	0.606722	0.0614008	0.871719	97.6035
rs10251147	hsa-miR-339-5p	5216	chr7	1142316	+	cis	G	A	-0.444189	0.0450085	0.761138	97.36
rs7152943	hsa-miR-409-3p	5252	chr14	101174159	+	cis	C	T	0.883933	0.0896249	0.924028	97.2334
rs11218753	hsa-miR-100-5p	3502	chr11	122553836	+	cis	A	T	-1.01444	0.102649	0.744283	97.6104
rs1993042	hsa-miR-100-5p	3502	chr11	122364739	+	cis	C	G	0.965888	0.0977551	0.334268	97.5722
rs11620937	hsa-miR-543	4662	chr14	101151012	+	cis	C	G	0.481923	0.0489155	0.30695	97.0231
rs949300	hsa-miR-125b-5p	5225	chr11	122553139	-	cis	T	A	-0.505616	0.051362	0.607755	96.8705
rs10141715	hsa-miR-409-3p	5252	chr14	101172687	+	cis	G	T	0.886628	0.0901228	0.924514	96.7493
rs11218752	hsa-miR-100-5p	3502	chr11	122552600	+	cis	C	T	-0.927316	0.094044	0.610602	97.1729
rs12147845	hsa-miR-668-3p	4686	chr14	101144596	+	cis	C	T	1.21603	0.123746	0.886538	96.5255
rs28379186	hsa-miR-668-3p	4686	chr14	101168073	+	cis	G	T	0.968498	0.0985752	0.840057	96.4887
rs10151519	hsa-miR-668-3p	4686	chr14	101175798	+	cis	G	A	0.711179	0.0724136	0.817391	96.4123
rs12897601	hsa-miR-654-5p	4232	chr14	101182284	+	cis	T	C	0.685315	0.0698111	0.81554	96.322
rs10790505	hsa-miR-100-5p	3502	chr11	122371459	+	cis	T	A	0.960114	0.0977036	0.336089	96.5109
rs28640110	hsa-miR-204-5p	711	chr9	73721575	+	cis	G	A	-1.68904	0.167216	0.981612	101.741
rs7155649	hsa-miR-370-3p	4573	chr14	101181605	+	cis	C	A	0.966521	0.0985245	0.854474	96.1932
rs11218751	hsa-miR-100-5p	3502	chr11	122552486	+	cis	A	G	-0.989673	0.100727	0.743513	96.4805
rs34946754	hsa-miR-127-3p	5062	chr14	100938205	+	cis	A	G	1.6603	0.169373	0.910259	96.0536
rs9671394	hsa-miR-382-5p	4342	chr14	101159674	+	cis	T	C	0.624754	0.063698	0.734993	96.1539
rs4337055	hsa-miR-125b-5p	5225	chr11	122507570	+	cis	T	A	-0.509811	0.0520479	0.614893	95.9059
rs10892868	hsa-miR-125b-5p	5225	chr11	122494241	+	cis	A	T	0.556318	0.0568268	0.482002	95.8016
rs1996354	hsa-miR-125b-5p	5225	chr11	122464670	+	cis	G	A	-0.732187	0.0748282	0.863434	95.7076
rs12419313	hsa-miR-125b-5p	5225	chr11	122466121	+	cis	G	A	-0.734599	0.0750855	0.863303	95.68
rs7036586	hsa-miR-204-5p	711	chr9	73722464	+	cis	T	C	-1.68536	0.167246	0.981605	101.263
rs10892880	hsa-miR-100-5p	3502	chr11	122553453	+	cis	C	T	-0.990322	0.101067	0.744092	95.9595
rs10892881	hsa-miR-100-5p	3502	chr11	122553588	+	cis	C	A	-0.990548	0.101147	0.74424	95.851
rs17553805	hsa-miR-218-5p	5155	chr5	168230920	+	cis	G	T	-0.958284	0.0980884	0.923006	95.4079
rs7152943	hsa-miR-543	4662	chr14	101174159	+	cis	C	T	1.03306	0.105707	0.924028	95.4688
rs10469367	hsa-miR-1270	4812	chr19	20486199	+	cis	T	C	0.821179	0.0840838	0.689099	95.3388
rs10469367	hsa-miR-1270	4812	chr19	20486199	+	cis	T	C	0.821179	0.0840838	0.689099	95.3388
rs10125698	hsa-miR-204-5p	711	chr9	73695209	+	cis	C	T	-1.68291	0.167425	0.981866	100.753
rs12893790	hsa-miR-411-3p	3908	chr14	101178804	+	cis	G	C	0.524519	0.0536816	0.816062	95.4224
rs12434496	hsa-miR-411-3p	3908	chr14	101179222	+	cis	G	A	0.524437	0.0536761	0.81957	95.4118
rs28705359	hsa-miR-204-5p	711	chr9	73688933	+	cis	A	G	-1.68265	0.167474	0.96984	100.663
rs12897601	hsa-miR-382-5p	4342	chr14	101182284	+	cis	T	C	0.708022	0.0725487	0.81554	95.1995
rs10141715	hsa-miR-543	4662	chr14	101172687	+	cis	G	T	1.03696	0.106337	0.924514	95.0532
rs17099623	hsa-miR-370-3p	4573	chr14	101173124	+	cis	A	C	0.66472	0.0681578	0.793994	95.0729
rs11847644	hsa-miR-127-3p	5062	chr14	101023795	+	cis	C	T	0.635332	0.0652017	0.757466	94.9103
rs10892845	hsa-miR-100-5p	3502	chr11	122362390	+	cis	T	G	0.964195	0.0988038	0.334571	95.1775
rs11847612	hsa-miR-127-3p	5062	chr14	101023706	+	cis	C	T	0.634344	0.0651709	0.755836	94.7045
rs873076	hsa-miR-668-3p	4686	chr14	101070559	-	cis	A	G	0.591419	0.0607568	0.293345	94.7144
rs873077	hsa-miR-668-3p	4686	chr14	101070535	-	cis	G	A	0.591053	0.0607272	0.293822	94.6892
rs10262232	hsa-miR-339-5p	5216	chr7	1141925	+	cis	C	A	-0.433363	0.0445891	0.741947	94.4235
rs879059	hsa-miR-668-3p	4686	chr14	101069954	+	cis	A	T	0.589934	0.0606663	0.715322	94.5204
rs4596558	hsa-miR-339-3p	5193	chr7	1108530	+	cis	T	C	-0.372467	0.0383409	0.61002	94.3369
rs12432955	hsa-miR-668-3p	4686	chr14	101205542	+	cis	A	G	0.769629	0.0792338	0.753098	94.3098
rs879058	hsa-miR-668-3p	4686	chr14	101069901	+	cis	T	G	0.587933	0.0605489	0.713116	94.2448
rs2336457	hsa-miR-1270	4812	chr19	20500515	+	cis	T	C	0.379824	0.0391352	0.72877	94.1562
rs2336457	hsa-miR-1270	4812	chr19	20500515	+	cis	T	C	0.379824	0.0391352	0.72877	94.1562
rs7492369	hsa-miR-127-3p	5062	chr14	101020800	+	cis	C	T	0.631082	0.0650391	0.76386	94.1133
rs879060	hsa-miR-668-3p	4686	chr14	101069845	+	cis	G	A	0.586301	0.0604474	0.716363	94.0375
rs17653830	hsa-miR-370-3p	4573	chr14	101101120	+	cis	T	C	0.964658	0.0994724	0.896442	94.0053
rs1190872	hsa-miR-668-3p	4686	chr14	101069704	+	cis	G	A	0.585969	0.0604325	0.719259	93.9771
rs10262070	hsa-miR-339-5p	5216	chr7	1141738	+	cis	C	T	-0.437527	0.0451615	0.755269	93.8223
rs12433699	hsa-miR-127-3p	5062	chr14	101035546	+	cis	C	G	0.504427	0.0520921	0.729427	93.7306
rs4243729	hsa-miR-668-3p	4686	chr14	101066656	+	cis	A	C	0.58301	0.0602479	0.304594	93.6015
rs1190862	hsa-miR-668-3p	4686	chr14	101067773	+	cis	G	T	0.582844	0.0602322	0.70889	93.5969
rs1190857	hsa-miR-668-3p	4686	chr14	101066354	+	cis	T	G	0.583064	0.0602589	0.720297	93.5849
rs10146962	hsa-miR-411-3p	3908	chr14	101170540	+	cis	C	T	0.436527	0.0451061	0.332737	93.6117
rs1190850	hsa-miR-668-3p	4686	chr14	101064184	+	cis	G	A	0.591338	0.0612297	0.715878	93.2313
rs1190852	hsa-miR-668-3p	4686	chr14	101064905	+	cis	G	A	0.590954	0.0611912	0.719702	93.2275
rs10892867	hsa-miR-100-5p	3502	chr11	122493356	+	cis	T	C	-0.891606	0.0921728	0.478775	93.5175
rs2150518	hsa-miR-668-3p	4686	chr14	101063229	-	cis	C	T	0.591514	0.0612594	0.305598	93.1963
rs34700576	hsa-miR-668-3p	4686	chr14	101173484	+	cis	C	T	1.02171	0.105832	0.895055	93.1616
rs1467536	hsa-miR-668-3p	4686	chr14	101061851	+	cis	A	G	0.591928	0.0613195	0.303917	93.1442
rs4905977	hsa-miR-668-3p	4686	chr14	101061208	+	cis	C	G	0.592537	0.0613865	0.305177	93.1321
rs4905976	hsa-miR-668-3p	4686	chr14	101060605	+	cis	G	A	0.59283	0.0614203	0.30942	93.1216
rs9346471	hsa-miR-30a-3p	1015	chr6	72137905	+	cis	T	G	-1.11218	0.113147	0.895351	96.4287
rs876375	hsa-miR-127-3p	5062	chr14	101204319	+	cis	A	G	0.540881	0.0560693	0.530053	93.0211
rs12897601	hsa-miR-411-3p	3908	chr14	101182284	+	cis	T	C	0.524219	0.0542917	0.81554	93.1829
rs34951340	hsa-miR-1303	3812	chr5	154131595	+	cis	C	G	-0.583435	0.0604725	0.911792	93.0338
rs11218751	hsa-miR-125b-5p	5225	chr11	122552486	+	cis	A	G	-0.555326	0.0576891	0.743513	92.628
rs11235547	hsa-miR-139-5p	5242	chr11	72318831	+	cis	G	A	-0.512673	0.0532691	0.848245	92.5902
rs9671394	hsa-miR-654-5p	4232	chr14	101159674	+	cis	T	C	0.593501	0.0616058	0.734993	92.7672
rs1190867	hsa-miR-668-3p	4686	chr14	101069135	+	cis	T	G	0.590069	0.0612884	0.712118	92.6539
rs12701798	hsa-miR-339-3p	5193	chr7	1099092	+	cis	A	G	0.398732	0.041454	0.527111	92.4831
rs10113933	hsa-miR-204-5p	711	chr9	73661661	+	cis	A	G	-1.70091	0.171858	0.981403	97.6778
rs12352390	hsa-miR-204-5p	711	chr9	73660321	+	cis	T	C	-1.70061	0.171873	0.981347	97.6267
rs10114619	hsa-miR-204-5p	711	chr9	73667880	+	cis	A	G	-1.70011	0.171856	0.981493	97.5888
rs7140792	hsa-miR-668-3p	4686	chr14	101172183	+	cis	C	T	1.02007	0.106054	0.889586	92.4751
rs12341381	hsa-miR-204-5p	711	chr9	73656010	+	cis	C	G	-1.70004	0.171885	0.981387	97.548
rs12341827	hsa-miR-204-5p	711	chr9	73668693	+	cis	G	A	-1.69984	0.171858	0.981493	97.556
rs4724102	hsa-miR-339-5p	5216	chr7	1120571	+	cis	G	A	-0.44269	0.0460664	0.754949	92.3134
rs2295659	hsa-miR-409-3p	5252	chr14	101141544	+	cis	G	T	0.556277	0.0578951	0.868197	92.2854
rs28647584	hsa-miR-204-5p	711	chr9	73651468	+	cis	A	G	-1.69971	0.17189	0.981355	97.504
rs1190856	hsa-miR-668-3p	4686	chr14	101065987	+	cis	C	T	0.59434	0.0618265	0.72015	92.3708
rs8012970	hsa-miR-411-3p	3908	chr14	101168491	+	cis	T	C	0.458435	0.0476433	0.371575	92.5399
rs12341540	hsa-miR-204-5p	711	chr9	73641434	+	cis	T	C	-1.69914	0.171897	0.981056	97.4312
rs4905978	hsa-miR-668-3p	4686	chr14	101061271	+	cis	C	T	0.604032	0.0628606	0.304959	92.2947
rs12513744	hsa-miR-1303	3812	chr5	154037358	+	cis	A	G	-0.429051	0.0446037	0.604425	92.48
rs13155902	hsa-miR-1303	3812	chr5	154037375	+	cis	G	C	-0.428977	0.0445969	0.605474	92.4762
rs10120519	hsa-miR-204-5p	711	chr9	73676732	+	cis	G	T	-1.69811	0.171857	0.981616	97.3585
rs10123815	hsa-miR-204-5p	711	chr9	73683831	+	cis	A	G	-1.69658	0.171705	0.975792	97.3559
rs11850952	hsa-miR-668-3p	4686	chr14	101056280	+	cis	G	T	0.646548	0.0673366	0.768505	92.1541
rs8008285	hsa-miR-370-3p	4573	chr14	101146514	+	cis	T	C	0.70643	0.0735719	0.852216	92.1562
rs1893999	hsa-miR-100-5p	3502	chr11	122451599	-	cis	T	A	1.01572	0.105655	0.32493	92.3683
rs11218722	hsa-miR-125b-5p	5225	chr11	122504749	+	cis	A	C	-0.502631	0.052404	0.614144	91.9609
rs8020868	hsa-miR-654-5p	4232	chr14	101166944	+	cis	G	A	0.633173	0.065948	0.332751	92.1374
rs10892880	hsa-miR-125b-5p	5225	chr11	122553453	+	cis	C	T	-0.554769	0.0578702	0.744092	91.8645
rs2183632	hsa-miR-668-3p	4686	chr14	101063388	-	cis	C	T	0.600151	0.0625769	0.307392	91.9407
rs10227709	hsa-miR-339-5p	5216	chr7	1180515	+	cis	T	G	-0.457241	0.0477116	0.772804	91.807
rs11974176	hsa-miR-339-3p	5193	chr7	1065569	+	cis	C	T	-0.377935	0.0394525	0.649979	91.7311
rs10892881	hsa-miR-125b-5p	5225	chr11	122553588	+	cis	C	A	-0.554596	0.0579137	0.74424	91.6694
rs10279766	hsa-miR-339-3p	5193	chr7	1194543	+	cis	G	C	-0.401217	0.0419	0.761841	91.6566
rs12147845	hsa-miR-543	4662	chr14	101144596	+	cis	C	T	0.992473	0.103623	0.886538	91.6928
rs11850952	hsa-miR-370-3p	4573	chr14	101056280	+	cis	G	T	0.605028	0.0631719	0.768505	91.6883
rs1881125	hsa-miR-339-3p	5193	chr7	1096918	+	cis	G	A	0.423189	0.044244	0.518881	91.452
rs12666678	hsa-miR-339-5p	5216	chr7	1196675	+	cis	G	C	-0.648738	0.0678626	0.837863	91.3507
rs28875535	hsa-miR-204-5p	711	chr9	73633680	+	cis	A	G	-1.69251	0.172172	0.982229	96.3643
rs12336377	hsa-miR-204-5p	711	chr9	73626755	+	cis	T	C	-1.69165	0.172123	0.982415	96.3205
rs12055336	hsa-miR-1303	3812	chr5	154103507	+	cis	G	C	0.541069	0.0565756	0.867486	91.4152
rs11142670	hsa-miR-204-5p	711	chr9	73627744	+	cis	C	T	-1.69064	0.172247	0.982439	96.0683
rs2160829	hsa-miR-204-5p	711	chr9	73626162	-	cis	T	C	-1.69024	0.17226	0.98241	96.0075
rs7740167	hsa-miR-30a-3p	1015	chr6	72135465	+	cis	A	C	-1.08078	0.111239	0.891813	94.2112
rs8022367	hsa-miR-382-5p	4342	chr14	101189457	+	cis	T	A	1.00042	0.104957	0.667306	90.8104
rs10239011	hsa-miR-339-3p	5193	chr7	1165036	+	cis	A	G	-0.388539	0.0408104	0.71271	90.6068
rs4958754	hsa-miR-1303	3812	chr5	154027749	+	cis	T	C	-0.457743	0.0480205	0.620676	90.8157
rs10145513	hsa-miR-382-5p	4342	chr14	101168587	+	cis	G	A	0.625901	0.0657233	0.333509	90.6511
rs17099614	hsa-miR-382-5p	4342	chr14	101167632	+	cis	G	C	0.627341	0.0658791	0.332675	90.6382
rs1881127	hsa-miR-339-3p	5193	chr7	1063104	+	cis	T	C	-0.41744	0.0438812	0.627354	90.4618
rs4900471	hsa-miR-382-5p	4342	chr14	101162047	+	cis	G	A	0.590315	0.0620087	0.303307	90.5861
rs8021301	hsa-miR-382-5p	4342	chr14	101166924	+	cis	C	G	0.628482	0.0660371	0.332712	90.5337
rs35161451	hsa-miR-127-3p	5062	chr14	101164109	+	cis	A	G	0.810772	0.0853014	0.637363	90.3054
rs12432955	hsa-miR-409-3p	5252	chr14	101205542	+	cis	A	G	0.535576	0.0563646	0.753098	90.2536
rs17653830	hsa-miR-668-3p	4686	chr14	101101120	+	cis	T	C	1.01524	0.106895	0.896442	90.1646
rs4944563	hsa-miR-139-5p	5242	chr11	72316881	+	cis	A	C	-0.521836	0.0550419	0.838477	89.8495
rs11218753	hsa-miR-125b-5p	5225	chr11	122553836	+	cis	A	T	-0.556988	0.0588263	0.744283	89.6154
rs10423160	hsa-miR-1270	4812	chr19	20490028	+	cis	C	T	0.493405	0.0521007	0.76193	89.6477
rs10423160	hsa-miR-1270	4812	chr19	20490028	+	cis	C	T	0.493405	0.0521007	0.76193	89.6477
rs7143357	hsa-miR-668-3p	4686	chr14	101054155	+	cis	T	C	0.649104	0.0685369	0.760352	89.6591
rs7143357	hsa-miR-370-3p	4573	chr14	101054155	+	cis	T	C	0.608947	0.0642979	0.760352	89.6551
rs8008285	hsa-miR-543	4662	chr14	101146514	+	cis	T	C	0.61167	0.0645971	0.852216	89.6234
rs1190876	hsa-miR-409-3p	5252	chr14	101071592	+	cis	A	T	0.464685	0.0491122	0.359925	89.4897
rs34602770	hsa-miR-30a-3p	1015	chr6	72134088	+	cis	T	G	-0.986659	0.102433	0.832041	92.5978
rs11160594	hsa-miR-370-3p	4573	chr14	101049906	+	cis	C	T	0.608214	0.0643149	0.762389	89.3922
rs2776544	hsa-miR-409-3p	5252	chr14	101054029	-	cis	T	G	0.477713	0.0505488	0.380464	89.2786
rs11160594	hsa-miR-668-3p	4686	chr14	101049906	+	cis	C	T	0.648038	0.0685518	0.762389	89.326
rs7145610	hsa-miR-370-3p	4573	chr14	101049406	+	cis	T	C	0.608057	0.0643165	0.761458	89.3414
rs7145610	hsa-miR-668-3p	4686	chr14	101049406	+	cis	T	C	0.647956	0.0685531	0.761458	89.2998
rs1555405	hsa-miR-409-3p	5252	chr14	101176769	+	cis	G	A	0.466573	0.0494252	0.756386	89.079
rs11763865	hsa-miR-339-5p	5216	chr7	1194274	+	cis	G	A	-0.445972	0.0472743	0.773498	88.961
rs7033598	hsa-miR-31-5p	4946	chr9	21565674	+	cis	T	C	-0.421449	0.0448163	0.655097	88.3979
rs11218752	hsa-miR-125b-5p	5225	chr11	122552600	+	cis	C	T	-0.495177	0.0526876	0.610602	88.2954
rs11218700	hsa-miR-100-5p	3502	chr11	122455520	+	cis	T	C	1.05135	0.111725	0.74595	88.4995
rs7941064	hsa-miR-100-5p	3502	chr11	122456153	+	cis	A	G	1.05113	0.111705	0.745173	88.4953
rs7149242	hsa-miR-382-5p	4342	chr14	101159416	+	cis	G	T	0.576957	0.0614277	0.732816	88.1777
rs28421549	hsa-miR-409-3p	5252	chr14	101158232	+	cis	C	T	0.781202	0.0833563	0.917991	87.7978
rs35799850	hsa-miR-409-3p	5252	chr14	101156850	+	cis	C	T	0.780494	0.0832847	0.915928	87.7895
rs1013241	hsa-miR-31-5p	4946	chr9	21564684	-	cis	G	A	-0.438796	0.0468208	0.662494	87.7951
rs7864981	hsa-miR-204-5p	711	chr9	73584311	+	cis	C	T	-1.673	0.17381	0.981956	92.3888
rs17660210	hsa-miR-409-3p	5252	chr14	101131477	+	cis	A	G	0.559892	0.0597831	0.88486	87.6771
rs4724463	hsa-miR-339-3p	5193	chr7	1160190	+	cis	A	G	-0.3668	0.0391651	0.735999	87.6787
rs484933	hsa-miR-100-5p	3502	chr11	122319516	-	cis	G	A	1.56204	0.166448	0.906558	88.0196
rs7156735	hsa-miR-409-3p	5252	chr14	101132229	+	cis	T	C	0.559958	0.0597924	0.87585	87.6703
rs7788231	hsa-miR-339-3p	5193	chr7	1161158	+	cis	T	C	-0.366916	0.0391763	0.726503	87.6837
rs8007901	hsa-miR-409-3p	5252	chr14	101130576	+	cis	T	C	0.559188	0.0597115	0.879943	87.6667
rs17660362	hsa-miR-409-3p	5252	chr14	101136145	+	cis	A	G	0.56133	0.0599595	0.884765	87.6104
rs871019	hsa-miR-339-3p	5193	chr7	1105230	+	cis	A	G	0.353952	0.0378092	0.537943	87.6048
rs4900471	hsa-miR-654-5p	4232	chr14	101162047	+	cis	G	A	0.561911	0.0599706	0.303307	87.7514
rs7144375	hsa-miR-409-3p	5252	chr14	101137384	+	cis	T	C	0.561706	0.0600108	0.875122	87.5777
rs10280960	hsa-miR-339-3p	5193	chr7	1103697	+	cis	T	C	0.354001	0.0378208	0.53228	87.575
rs7811577	hsa-miR-339-3p	5193	chr7	1102829	+	cis	C	G	0.354013	0.0378226	0.55976	87.5725
rs12881629	hsa-miR-127-3p	5062	chr14	101146413	+	cis	A	G	1.09382	0.116873	0.924691	87.5581
rs10220322	hsa-miR-409-3p	5252	chr14	101130334	+	cis	T	G	0.558949	0.0597364	0.880715	87.5186
rs28527393	hsa-miR-409-3p	5252	chr14	101130025	+	cis	T	C	0.558906	0.0597433	0.881156	87.4853
rs12880358	hsa-miR-409-3p	5252	chr14	101158809	+	cis	C	G	0.811548	0.0867615	0.916601	87.4599
rs34409228	hsa-miR-339-5p	5216	chr7	1102674	+	cis	C	T	-0.684642	0.073226	0.874848	87.3837
rs6575796	hsa-miR-409-3p	5252	chr14	101160363	+	cis	G	A	0.81494	0.0871783	0.915583	87.3512
rs7142683	hsa-miR-382-5p	4342	chr14	101158882	+	cis	G	A	0.590708	0.0631409	0.731839	87.483
rs3010429	hsa-miR-204-5p	711	chr9	73577044	+	cis	T	C	-1.6707	0.173966	0.981747	91.9698
rs7144997	hsa-miR-409-3p	5252	chr14	101155432	+	cis	A	G	0.765647	0.08194	0.912985	87.2771
rs2993011	hsa-miR-204-5p	711	chr9	73498171	+	cis	T	G	-1.67256	0.174474	0.980238	91.6388
rs7147982	hsa-miR-409-3p	5252	chr14	101046649	+	cis	C	T	0.433151	0.0464247	0.729393	87.0193
rs12588718	hsa-miR-382-5p	4342	chr14	101149605	+	cis	G	C	0.562284	0.0602418	0.315405	87.0794
rs7142683	hsa-miR-654-5p	4232	chr14	101158882	+	cis	G	A	0.570358	0.061101	0.731839	87.095
rs2336458	hsa-miR-1270	4812	chr19	20501111	+	cis	A	T	0.361848	0.0388035	0.725458	86.922
rs2336458	hsa-miR-1270	4812	chr19	20501111	+	cis	A	T	0.361848	0.0388035	0.725458	86.922
rs1888581	hsa-miR-409-3p	5252	chr14	101042715	-	cis	A	C	0.432537	0.0464125	0.746778	86.8182
rs1450799	hsa-miR-100-5p	3502	chr11	122339045	+	cis	A	C	0.932187	0.0998204	0.334031	87.1605
rs2336456	hsa-miR-1270	4812	chr19	20499493	+	cis	T	G	0.361135	0.0387409	0.722461	86.8596
rs2336456	hsa-miR-1270	4812	chr19	20499493	+	cis	T	G	0.361135	0.0387409	0.722461	86.8596
rs28478065	hsa-miR-409-3p	5252	chr14	101139651	+	cis	C	A	0.562939	0.0604543	0.883946	86.6769
rs4936706	hsa-miR-125b-5p	5225	chr11	122441103	+	cis	T	C	0.594295	0.0638318	0.811592	86.6488
rs4905974	hsa-miR-668-3p	4686	chr14	101055232	+	cis	C	T	0.653476	0.0702081	0.382209	86.5963
rs7119306	hsa-miR-125b-5p	5225	chr11	122448697	+	cis	G	A	0.592929	0.0637383	0.809012	86.5045
rs2776544	hsa-miR-668-3p	4686	chr14	101054029	-	cis	T	G	0.660232	0.0710932	0.380464	86.2087
rs8014970	hsa-miR-409-3p	5252	chr14	101140792	+	cis	T	G	0.5624	0.0605972	0.881855	86.1033
rs4489754	hsa-miR-100-5p	3502	chr11	122490000	+	cis	C	T	0.826871	0.0889127	0.476935	86.4372
rs4724129	hsa-miR-339-5p	5216	chr7	1125369	+	cis	C	T	-0.465163	0.0501357	0.755169	86.0499
rs1235630	hsa-miR-100-5p	3502	chr11	122311995	+	cis	A	G	2.62907	0.282799	0.961276	86.3775
rs17577580	hsa-miR-382-5p	4342	chr14	101189205	+	cis	C	T	1.00409	0.108186	0.853223	86.0989
rs11749702	hsa-miR-1303	3812	chr5	154023153	+	cis	C	T	-0.447643	0.0482132	0.427748	86.1596
rs1823512	hsa-miR-100-5p	3502	chr11	122379904	-	cis	T	A	1.05536	0.113608	0.752099	86.2452
rs4935798	hsa-miR-125b-5p	5225	chr11	122441861	+	cis	G	A	0.589467	0.0635878	0.81166	85.9022
rs12346408	hsa-miR-204-5p	711	chr9	73507453	+	cis	G	A	-1.66043	0.174454	0.98241	90.3345
rs4905974	hsa-miR-409-3p	5252	chr14	101055232	+	cis	C	T	0.463361	0.05	0.382209	85.8489
rs11142640	hsa-miR-204-5p	711	chr9	73509941	+	cis	T	C	-1.65909	0.174444	0.982293	90.1998
rs1190817	hsa-miR-127-3p	5062	chr14	101229986	+	cis	T	C	0.739616	0.0798923	0.753066	85.6705
rs7482716	hsa-miR-125b-5p	5225	chr11	122449920	+	cis	A	C	0.587723	0.0635068	0.806709	85.6127
rs7493817	hsa-miR-409-3p	5252	chr14	101038460	+	cis	G	A	0.438829	0.0474234	0.776345	85.5935
rs11218633	hsa-miR-100-5p	3502	chr11	122328621	+	cis	T	C	0.928264	0.100125	0.338367	85.9031
rs2291985	hsa-miR-629-5p	4777	chr15	70368540	-	cis	C	G	1.06217	0.114814	0.979064	85.5492
rs8020868	hsa-miR-382-5p	4342	chr14	101166944	+	cis	G	A	0.632355	0.0683862	0.332751	85.4643
rs1308	hsa-miR-100-5p	3502	chr11	122489595	+	cis	A	G	0.826963	0.0893403	0.475175	85.6306
rs12883220	hsa-miR-668-3p	4686	chr14	101051193	+	cis	G	T	0.664123	0.0718799	0.397749	85.3289
rs7119217	hsa-miR-125b-5p	5225	chr11	122448782	+	cis	C	G	0.5886	0.0637982	0.809912	85.0859
rs13297816	hsa-miR-204-5p	711	chr9	73516028	+	cis	T	C	-1.65151	0.174358	0.982133	89.4657
rs1878884	hsa-miR-629-5p	4777	chr15	70358931	+	cis	T	C	1.08611	0.117762	0.966148	85.027
rs7149242	hsa-miR-654-5p	4232	chr14	101159416	+	cis	G	T	0.548235	0.0594201	0.732816	85.0865
rs11218712	hsa-miR-100-5p	3502	chr11	122485835	+	cis	C	G	0.854216	0.0924906	0.482995	85.2495
rs12147008	hsa-miR-376a-3p	4927	chr14	101186175	+	cis	T	C	0.646325	0.0701118	0.79437	84.9459
rs12147008	hsa-miR-376a-3p	4927	chr14	101186175	+	cis	T	C	0.646325	0.0701118	0.79437	84.9459
rs10124312	hsa-miR-31-5p	4946	chr9	21576700	+	cis	G	C	-0.416609	0.0452354	0.659681	84.7858
rs12883220	hsa-miR-409-3p	5252	chr14	101051193	+	cis	G	T	0.471077	0.0511657	0.397749	84.7345
rs10144381	hsa-miR-411-3p	3908	chr14	101173297	+	cis	T	C	0.484664	0.0526001	0.32696	84.8566
rs10279766	hsa-miR-339-5p	5216	chr7	1194543	+	cis	G	C	-0.428608	0.0465817	0.761841	84.63
rs28478065	hsa-miR-127-3p	5062	chr14	101139651	+	cis	C	A	0.628302	0.0683084	0.883946	84.57
rs2370751	hsa-miR-125b-5p	5225	chr11	122447490	+	cis	C	G	0.580671	0.0631489	0.78292	84.5204
rs12432955	hsa-miR-382-5p	4342	chr14	101205542	+	cis	A	G	0.720906	0.0783388	0.753098	84.6455
rs8014970	hsa-miR-127-3p	5062	chr14	101140792	+	cis	T	G	0.629318	0.0684664	0.881855	84.4528
rs2370752	hsa-miR-125b-5p	5225	chr11	122448275	+	cis	G	A	0.579957	0.0631157	0.811394	84.4014
rs13440009	hsa-miR-204-5p	711	chr9	73523859	+	cis	T	C	-1.64313	0.174222	0.982154	88.6979
rs6455418	hsa-miR-30a-3p	1015	chr6	72125387	+	cis	A	T	-0.94202	0.100808	0.833232	87.1506
rs7144375	hsa-miR-127-3p	5062	chr14	101137384	+	cis	T	C	0.622969	0.0678126	0.875122	84.3608
rs10239011	hsa-miR-339-5p	5216	chr7	1165036	+	cis	A	G	-0.416891	0.0453911	0.71271	84.3215
rs1852578	hsa-miR-30a-3p	1015	chr6	72123442	+	cis	T	A	-0.941162	0.10075	0.833141	87.0933
rs10118647	hsa-miR-204-5p	711	chr9	73528554	+	cis	G	A	-1.64224	0.174205	0.982164	88.6189
rs17660362	hsa-miR-127-3p	5062	chr14	101136145	+	cis	A	G	0.622229	0.0677548	0.884765	84.3042
rs2222722	hsa-miR-30a-3p	1015	chr6	72113712	-	cis	G	A	-0.941019	0.10076	0.833326	87.0498
rs9283841	hsa-miR-30a-3p	1015	chr6	72116119	+	cis	T	C	-0.940823	0.100738	0.833116	87.0507
rs7811408	hsa-miR-339-5p	5216	chr7	985840	+	cis	G	A	-1.33945	0.145956	0.740054	84.186
rs28527393	hsa-miR-127-3p	5062	chr14	101130025	+	cis	T	C	0.619238	0.0675058	0.881156	84.1127
rs10220322	hsa-miR-127-3p	5062	chr14	101130334	+	cis	T	G	0.6191	0.0674987	0.880715	84.0928
rs7156735	hsa-miR-127-3p	5062	chr14	101132229	+	cis	T	C	0.619687	0.0675658	0.87585	84.0851
rs17660210	hsa-miR-127-3p	5062	chr14	101131477	+	cis	A	G	0.619561	0.0675552	0.88486	84.0774
rs8007901	hsa-miR-127-3p	5062	chr14	101130576	+	cis	T	C	0.61844	0.0674738	0.879943	83.9755
rs10790514	hsa-miR-100-5p	3502	chr11	122494816	+	cis	T	C	0.840402	0.0916197	0.483992	84.0907
rs10892861	hsa-miR-100-5p	3502	chr11	122446233	+	cis	T	C	-2.08247	0.227339	0.800525	83.8612
rs17246711	hsa-miR-100-5p	3502	chr11	122489473	+	cis	C	T	-0.913534	0.0998877	0.698661	83.5944
rs6903167	hsa-miR-30a-3p	1015	chr6	72131926	+	cis	C	T	-0.929001	0.100134	0.831977	85.9032
rs9355001	hsa-miR-30a-3p	1015	chr6	72134335	+	cis	G	A	-0.928346	0.100089	0.832057	85.8603
rs6575794	hsa-miR-409-3p	5252	chr14	101039724	+	cis	C	T	0.41934	0.0460225	0.743318	82.9902
rs28379186	hsa-miR-543	4662	chr14	101168073	+	cis	G	T	0.74672	0.0819597	0.840057	82.9713
rs10121545	hsa-miR-204-5p	711	chr9	73714849	+	cis	C	T	-2.07794	0.222465	0.977509	87.0001
rs10415253	hsa-miR-1270	4812	chr19	20488881	+	cis	A	T	0.900081	0.0990102	0.541305	82.6082
rs10415253	hsa-miR-1270	4812	chr19	20488881	+	cis	A	T	0.900081	0.0990102	0.541305	82.6082
rs11849489	hsa-miR-409-3p	5252	chr14	101037762	+	cis	C	G	0.417547	0.0459739	0.744681	82.4562
rs8022367	hsa-miR-411-3p	3908	chr14	101189457	+	cis	T	A	0.72481	0.0797578	0.667306	82.5429
rs2183632	hsa-miR-370-3p	4573	chr14	101063388	-	cis	C	T	0.533919	0.0588226	0.307392	82.3518
rs6945202	hsa-miR-339-3p	5193	chr7	1116558	+	cis	C	T	0.350047	0.0385983	0.520721	82.2145
rs7152943	hsa-miR-370-3p	4573	chr14	101174159	+	cis	C	T	1.10692	0.121994	0.924028	82.2936
rs10122126	hsa-miR-204-5p	711	chr9	73711920	+	cis	A	G	-1.97415	0.212239	0.982099	86.2755
rs3784661	hsa-miR-629-5p	4777	chr15	70358808	+	cis	C	A	1.04671	0.115416	0.978967	82.212
rs4905999	hsa-miR-382-5p	4342	chr14	101184139	+	cis	G	A	0.901695	0.0994076	0.816917	82.2395
rs7145337	hsa-miR-382-5p	4342	chr14	101155536	+	cis	C	T	0.543309	0.0598932	0.299767	82.2505
rs873076	hsa-miR-370-3p	4573	chr14	101070559	-	cis	A	G	0.517518	0.057105	0.293345	82.0941
rs873077	hsa-miR-370-3p	4573	chr14	101070535	-	cis	G	A	0.517182	0.0570777	0.293822	82.0661
rs732565	hsa-miR-409-3p	5252	chr14	101076839	-	cis	G	A	0.523814	0.057861	0.372605	81.9251
rs10136158	hsa-miR-409-3p	5252	chr14	101077250	+	cis	C	A	0.523813	0.0578706	0.366019	81.8978
rs879059	hsa-miR-370-3p	4573	chr14	101069954	+	cis	A	T	0.516288	0.0570222	0.715322	81.942
rs7788231	hsa-miR-339-5p	5216	chr7	1161158	+	cis	T	C	-0.394345	0.0435908	0.726503	81.8083
rs10141715	hsa-miR-370-3p	4573	chr14	101172687	+	cis	G	T	1.11008	0.122657	0.924514	81.8724
rs4724463	hsa-miR-339-5p	5216	chr7	1160190	+	cis	A	G	-0.394124	0.0435781	0.735999	81.764
rs879058	hsa-miR-370-3p	4573	chr14	101069901	+	cis	T	G	0.514795	0.0569132	0.713116	81.781
rs10416706	hsa-miR-1270	4812	chr19	20488698	+	cis	C	T	0.922576	0.1021	0.484134	81.6157
rs10416706	hsa-miR-1270	4812	chr19	20488698	+	cis	C	T	0.922576	0.1021	0.484134	81.6157
rs17577580	hsa-miR-411-3p	3908	chr14	101189205	+	cis	C	T	0.746142	0.0825128	0.853223	81.7294
rs879060	hsa-miR-370-3p	4573	chr14	101069845	+	cis	G	A	0.513396	0.0568203	0.716363	81.6034
rs1190872	hsa-miR-370-3p	4573	chr14	101069704	+	cis	G	A	0.513183	0.0568064	0.719259	81.5756
rs1190856	hsa-miR-370-3p	4573	chr14	101065987	+	cis	C	T	0.524241	0.0581078	0.72015	81.3584
rs4243729	hsa-miR-370-3p	4573	chr14	101066656	+	cis	A	C	0.510811	0.0566375	0.304594	81.3061
rs1190862	hsa-miR-370-3p	4573	chr14	101067773	+	cis	G	T	0.510625	0.0566229	0.70889	81.2888
rs1190857	hsa-miR-370-3p	4573	chr14	101066354	+	cis	T	G	0.510841	0.056648	0.720297	81.2855
rs1190876	hsa-miR-668-3p	4686	chr14	101071592	+	cis	A	T	0.623324	0.0691497	0.359925	81.2197
rs10151519	hsa-miR-543	4662	chr14	101175798	+	cis	G	A	0.546528	0.060641	0.817391	81.1908
rs4905994	hsa-miR-382-5p	4342	chr14	101154072	+	cis	C	T	0.545303	0.0604911	0.709729	81.2255
rs12590932	hsa-miR-127-3p	5062	chr14	101163054	+	cis	A	T	0.754335	0.0837981	0.903623	81.0006
rs10892867	hsa-miR-125b-5p	5225	chr11	122493356	+	cis	T	C	-0.459717	0.0510854	0.478775	80.9507
rs2400940	hsa-miR-370-3p	4573	chr14	101224922	+	cis	A	G	0.881543	0.0979183	0.77188	81.0156
rs1190850	hsa-miR-370-3p	4573	chr14	101064184	+	cis	G	A	0.518248	0.0575703	0.715878	81.0007
rs1190852	hsa-miR-370-3p	4573	chr14	101064905	+	cis	G	A	0.517914	0.0575336	0.719702	80.9997
rs12588120	hsa-miR-127-3p	5062	chr14	101162850	+	cis	T	C	0.753818	0.0837748	0.903643	80.9347
rs2150518	hsa-miR-370-3p	4573	chr14	101063229	-	cis	C	T	0.51846	0.0575983	0.305598	80.9881
rs1467536	hsa-miR-370-3p	4573	chr14	101061851	+	cis	A	G	0.518894	0.0576548	0.303917	80.965
rs12291999	hsa-miR-100-5p	3502	chr11	122541860	+	cis	C	T	-0.965423	0.107136	0.732373	81.155
rs4905977	hsa-miR-370-3p	4573	chr14	101061208	+	cis	C	G	0.519378	0.0577187	0.305177	80.9363
rs10892861	hsa-miR-125b-5p	5225	chr11	122446233	+	cis	T	C	-1.18517	0.131787	0.800525	80.8432
rs4905976	hsa-miR-370-3p	4573	chr14	101060605	+	cis	G	A	0.519615	0.0577514	0.30942	80.9185
rs4905978	hsa-miR-370-3p	4573	chr14	101061271	+	cis	C	T	0.531155	0.0590782	0.304959	80.7974
rs7153876	hsa-miR-409-3p	5252	chr14	101077424	+	cis	G	A	0.528365	0.0588042	0.367942	80.7021
rs11218714	hsa-miR-100-5p	3502	chr11	122495631	+	cis	A	G	-0.840875	0.0934906	0.681491	80.8497
rs10130354	hsa-miR-668-3p	4686	chr14	101149511	+	cis	C	T	0.973968	0.108468	0.901762	80.5931
rs12291999	hsa-miR-125b-5p	5225	chr11	122541860	+	cis	C	T	-0.544849	0.0608966	0.732373	80.0202
rs10415230	hsa-miR-1270	4812	chr19	20488845	+	cis	A	G	0.897103	0.100287	0.539769	79.9854
rs10415230	hsa-miR-1270	4812	chr19	20488845	+	cis	A	G	0.897103	0.100287	0.539769	79.9854
rs4905994	hsa-miR-654-5p	4232	chr14	101154072	+	cis	C	T	0.521186	0.0583058	0.709729	79.865
rs12435171	hsa-miR-382-5p	4342	chr14	101155220	+	cis	G	A	0.541429	0.0606133	0.300614	79.7529
rs17099623	hsa-miR-654-5p	4232	chr14	101173124	+	cis	A	C	0.61959	0.0693803	0.793994	79.7133
rs7493101	hsa-miR-668-3p	4686	chr14	101046043	+	cis	A	G	0.650001	0.0728264	0.393944	79.6279
rs7494274	hsa-miR-668-3p	4686	chr14	101044690	+	cis	G	A	0.649903	0.0728302	0.371997	79.5955
rs4905998	hsa-miR-376a-3p	4927	chr14	101181781	+	cis	A	G	0.519457	0.0582509	0.327036	79.4911
rs4905998	hsa-miR-376a-3p	4927	chr14	101181781	+	cis	A	G	0.519457	0.0582509	0.327036	79.4911
rs7155649	hsa-miR-668-3p	4686	chr14	101181605	+	cis	C	A	0.930626	0.104343	0.854474	79.5125
rs4936714	hsa-miR-100-5p	3502	chr11	122486752	+	cis	G	T	-0.908349	0.101771	0.704435	79.6177
rs8012970	hsa-miR-376a-3p	4927	chr14	101168491	+	cis	T	C	0.546261	0.0613075	0.371575	79.3591
rs8012970	hsa-miR-376a-3p	4927	chr14	101168491	+	cis	T	C	0.546261	0.0613075	0.371575	79.3591
rs12435171	hsa-miR-654-5p	4232	chr14	101155220	+	cis	G	A	0.520888	0.0585149	0.300614	79.2048
rs1881127	hsa-miR-339-5p	5216	chr7	1063104	+	cis	T	C	-0.433696	0.0487958	0.627354	78.9659
rs10145513	hsa-miR-376a-3p	4927	chr14	101168587	+	cis	G	A	0.562735	0.0633154	0.333509	78.961
rs10145513	hsa-miR-376a-3p	4927	chr14	101168587	+	cis	G	A	0.562735	0.0633154	0.333509	78.961
rs10145513	hsa-miR-411-3p	3908	chr14	101168587	+	cis	G	A	0.44113	0.0495896	0.333509	79.0915
rs10281161	hsa-miR-339-5p	5216	chr7	1181356	+	cis	C	T	-0.422529	0.0475885	0.741983	78.8028
rs17099614	hsa-miR-376a-3p	4927	chr14	101167632	+	cis	G	C	0.563512	0.0634592	0.332675	78.8206
rs17099614	hsa-miR-376a-3p	4927	chr14	101167632	+	cis	G	C	0.563512	0.0634592	0.332675	78.8206
rs11620937	hsa-miR-382-5p	4342	chr14	101151012	+	cis	C	G	0.52155	0.0587212	0.30695	78.8501
rs7871558	hsa-miR-204-5p	711	chr9	73910146	+	cis	G	A	-1.97464	0.217169	0.975723	82.4434
rs8021301	hsa-miR-376a-3p	4927	chr14	101166924	+	cis	C	G	0.564039	0.0636039	0.332712	78.6096
rs8021301	hsa-miR-376a-3p	4927	chr14	101166924	+	cis	C	G	0.564039	0.0636039	0.332712	78.6096
rs1190867	hsa-miR-370-3p	4573	chr14	101069135	+	cis	T	G	0.511076	0.0576196	0.712118	78.6393
rs9298817	hsa-miR-31-5p	4946	chr9	21576591	+	cis	C	A	-0.412051	0.0464671	0.665427	78.6023
rs1555405	hsa-miR-654-5p	4232	chr14	101176769	+	cis	G	A	0.589038	0.0664152	0.756386	78.6223
rs6062577	hsa-miR-941	3628	chr20	62544452	+	cis	T	C	0.791298	0.0891489	0.867092	78.7424
rs6062577	hsa-miR-941	3628	chr20	62544452	+	cis	T	C	0.791298	0.0891489	0.867092	78.7424
rs11218737	hsa-miR-100-5p	3502	chr11	122524581	+	cis	C	T	-1.08724	0.122566	0.813074	78.6434
rs17099614	hsa-miR-411-3p	3908	chr14	101167632	+	cis	G	C	0.440616	0.0497153	0.332675	78.5089
rs7147982	hsa-miR-370-3p	4573	chr14	101046649	+	cis	C	T	0.543885	0.0614815	0.729393	78.2231
rs9324789	hsa-miR-1303	3812	chr5	154074362	+	cis	A	G	0.482547	0.0545142	0.865141	78.3126
rs745797	hsa-miR-668-3p	4686	chr14	101141909	+	cis	G	A	0.770094	0.0871193	0.871719	78.104
rs1888581	hsa-miR-370-3p	4573	chr14	101042715	-	cis	A	C	0.543154	0.0614648	0.746778	78.0554
rs7493817	hsa-miR-370-3p	4573	chr14	101038460	+	cis	G	A	0.555252	0.0628322	0.776345	78.0596
rs17653848	hsa-miR-543	4662	chr14	101102059	+	cis	A	T	0.781644	0.0885127	0.885571	77.9508
rs12882815	hsa-miR-376a-3p	4927	chr14	101183142	+	cis	C	G	0.510759	0.0578943	0.333039	77.8008
rs12882815	hsa-miR-376a-3p	4927	chr14	101183142	+	cis	C	G	0.510759	0.0578943	0.333039	77.8008
rs11559183	hsa-miR-339-5p	5216	chr7	1037025	-	cis	C	A	-0.598733	0.0679073	0.910577	77.7082
rs1190815	hsa-miR-127-3p	5062	chr14	101228352	+	cis	G	A	0.687888	0.0780407	0.764001	77.6643
rs7147982	hsa-miR-668-3p	4686	chr14	101046649	+	cis	C	T	0.57732	0.0654782	0.729393	77.7059
rs8021301	hsa-miR-411-3p	3908	chr14	101166924	+	cis	C	G	0.439776	0.0498435	0.332712	77.8079
rs1888581	hsa-miR-668-3p	4686	chr14	101042715	-	cis	A	C	0.576347	0.0654602	0.746778	77.4868
rs8008669	hsa-miR-409-3p	5252	chr14	101164297	+	cis	C	T	-2.95945	0.336311	0.947216	77.4061
rs12881760	hsa-miR-376a-3p	4927	chr14	101176335	+	cis	G	C	0.507424	0.0577353	0.366735	77.2116
rs12881760	hsa-miR-376a-3p	4927	chr14	101176335	+	cis	G	C	0.507424	0.0577353	0.366735	77.2116
rs4969535	hsa-miR-133a-3p	5156	chr20	61173361	-	cis	A	G	1.65313	0.188232	0.711446	77.1005
rs2879078	hsa-miR-218-5p	5155	chr5	168305006	+	cis	C	T	-0.520263	0.059264	0.62277	77.0362
rs12588718	hsa-miR-654-5p	4232	chr14	101149605	+	cis	G	C	0.509156	0.0579982	0.315405	77.0313
rs11974176	hsa-miR-339-5p	5216	chr7	1065569	+	cis	C	T	-0.385424	0.0439476	0.649979	76.8849
rs7141210	hsa-miR-376a-3p	4927	chr14	101182470	+	cis	T	C	0.521803	0.0595077	0.327015	76.8584
rs7141210	hsa-miR-376a-3p	4927	chr14	101182470	+	cis	T	C	0.521803	0.0595077	0.327015	76.8584
rs7799917	hsa-miR-339-3p	5193	chr7	1140650	+	cis	C	G	-0.314373	0.0358726	0.534397	76.7711
rs4291065	hsa-miR-30a-3p	1015	chr6	72107043	+	cis	T	C	-0.904315	0.101639	0.834517	79.0068
rs7493101	hsa-miR-409-3p	5252	chr14	101046043	+	cis	A	G	0.453785	0.0518676	0.393944	76.5143
rs7494274	hsa-miR-409-3p	5252	chr14	101044690	+	cis	G	A	0.453766	0.05187	0.371997	76.501
rs7155375	hsa-miR-376a-3p	4927	chr14	101188731	+	cis	C	T	0.585865	0.0669683	0.662528	76.5033
rs7155375	hsa-miR-376a-3p	4927	chr14	101188731	+	cis	C	T	0.585865	0.0669683	0.662528	76.5033
rs1190818	hsa-miR-370-3p	4573	chr14	101230502	+	cis	T	G	0.868587	0.0992693	0.780626	76.5256
rs7145337	hsa-miR-654-5p	4232	chr14	101155536	+	cis	C	T	0.505273	0.0577354	0.299767	76.5533
rs7493817	hsa-miR-668-3p	4686	chr14	101038460	+	cis	G	A	0.584505	0.066845	0.776345	76.4281
rs745797	hsa-miR-543	4662	chr14	101141909	+	cis	G	A	0.634173	0.0725567	0.871719	76.3616
rs10130354	hsa-miR-543	4662	chr14	101149511	+	cis	C	T	0.784515	0.0898055	0.901762	76.28
rs11845605	hsa-miR-668-3p	4686	chr14	101037726	+	cis	C	T	0.633859	0.0726072	0.395923	76.18
rs12702080	hsa-miR-339-3p	5193	chr7	1141245	+	cis	C	T	-0.310879	0.0356319	0.531409	76.0917
rs2427566	hsa-miR-941	3628	chr20	62555973	+	cis	G	A	0.791269	0.0905761	0.737576	76.2748
rs2427566	hsa-miR-941	3628	chr20	62555973	+	cis	G	A	0.791269	0.0905761	0.737576	76.2748
rs7155649	hsa-miR-654-5p	4232	chr14	101181605	+	cis	C	A	0.875869	0.100344	0.854474	76.1539
rs34700576	hsa-miR-543	4662	chr14	101173484	+	cis	C	T	0.769636	0.0882562	0.895055	76.0141
rs4076891	hsa-miR-668-3p	4686	chr14	101036824	+	cis	G	A	0.632921	0.0725996	0.402298	75.9705
rs4905999	hsa-miR-654-5p	4232	chr14	101184139	+	cis	G	A	0.838407	0.0962753	0.816917	75.8009
rs10146962	hsa-miR-376a-3p	4927	chr14	101170540	+	cis	C	T	0.505621	0.0581281	0.332737	75.6313
rs10146962	hsa-miR-376a-3p	4927	chr14	101170540	+	cis	C	T	0.505621	0.0581281	0.332737	75.6313
rs7140792	hsa-miR-543	4662	chr14	101172183	+	cis	C	T	0.768911	0.0884378	0.889586	75.5598
rs17562321	hsa-miR-1303	3812	chr5	154301471	+	cis	G	A	-0.503288	0.0578358	0.911529	75.6854
rs7872217	hsa-miR-31-5p	4946	chr9	21573443	+	cis	A	G	-0.388281	0.0446966	0.637954	75.4343
rs12702118	hsa-miR-339-3p	5193	chr7	1148989	+	cis	C	T	-0.307614	0.0354523	0.531362	75.2589
rs9655467	hsa-miR-339-3p	5193	chr7	1150542	+	cis	T	A	-0.307235	0.0354309	0.531613	75.1644
rs1190817	hsa-miR-370-3p	4573	chr14	101229986	+	cis	T	C	0.809181	0.0933222	0.753066	75.1505
rs17653848	hsa-miR-654-5p	4232	chr14	101102059	+	cis	A	T	0.897308	0.103522	0.885571	75.0958
rs7493050	hsa-miR-668-3p	4686	chr14	101037599	+	cis	G	A	0.661242	0.0763243	0.396238	75.0257
rs6575796	hsa-miR-370-3p	4573	chr14	101160363	+	cis	G	A	1.03758	0.119807	0.915583	74.9703
rs12880358	hsa-miR-370-3p	4573	chr14	101158809	+	cis	C	G	1.03223	0.119216	0.916601	74.9369
rs17576249	hsa-miR-127-3p	5062	chr14	101126837	+	cis	G	C	0.593493	0.0685795	0.86725	74.8636
rs8008669	hsa-miR-370-3p	4573	chr14	101164297	+	cis	C	T	-3.77166	0.435776	0.947216	74.8771
rs9655470	hsa-miR-339-3p	5193	chr7	1151713	+	cis	G	T	-0.306505	0.0354312	0.531511	74.8062
rs10126000	hsa-miR-31-5p	4946	chr9	21578617	+	cis	A	C	-0.386842	0.04471	0.642668	74.831
rs8008669	hsa-miR-668-3p	4686	chr14	101164297	+	cis	C	T	-4.02444	0.465133	0.947216	74.8289
rs735241	hsa-miR-668-3p	4686	chr14	101141726	+	cis	G	A	0.56973	0.0658742	0.264535	74.7692
rs1308	hsa-miR-125b-5p	5225	chr11	122489595	+	cis	A	G	0.428211	0.0495349	0.475175	74.7012
rs12056053	hsa-miR-339-3p	5193	chr7	1197632	+	cis	C	A	0.322558	0.0373139	0.583251	74.6977
rs4489754	hsa-miR-125b-5p	5225	chr11	122490000	+	cis	C	T	0.425867	0.0492877	0.476935	74.6285
rs12702128	hsa-miR-339-3p	5193	chr7	1150028	+	cis	C	T	-0.306986	0.0355362	0.52779	74.5983
rs12980971	hsa-miR-125a-5p	5205	chr19	52180926	+	cis	G	C	0.378474	0.0438401	0.614057	74.5011
rs10257328	hsa-miR-339-3p	5193	chr7	1092886	+	cis	T	G	-0.452283	0.0523939	0.507053	74.4891
rs10139403	hsa-miR-376a-3p	4927	chr14	101194561	+	cis	A	G	0.698111	0.0808652	0.336712	74.4987
rs10139403	hsa-miR-376a-3p	4927	chr14	101194561	+	cis	A	G	0.698111	0.0808652	0.336712	74.4987
rs7781991	hsa-miR-339-3p	5193	chr7	1157436	+	cis	A	G	-0.307358	0.035612	0.480561	74.4611
rs28421549	hsa-miR-370-3p	4573	chr14	101158232	+	cis	C	T	0.986565	0.114338	0.917991	74.4184
rs35799850	hsa-miR-370-3p	4573	chr14	101156850	+	cis	C	T	0.985477	0.114237	0.915928	74.3863
rs12881545	hsa-miR-376a-3p	4927	chr14	101176212	+	cis	G	C	0.512138	0.0593879	0.386125	74.3365
rs12881545	hsa-miR-376a-3p	4927	chr14	101176212	+	cis	G	C	0.512138	0.0593879	0.386125	74.3365
rs12432955	hsa-miR-654-5p	4232	chr14	101205542	+	cis	A	G	0.654899	0.0759297	0.753098	74.3567
rs732565	hsa-miR-370-3p	4573	chr14	101076839	-	cis	G	A	0.657932	0.0763923	0.372605	74.1435
rs10136158	hsa-miR-370-3p	4573	chr14	101077250	+	cis	C	A	0.658026	0.0764039	0.366019	74.1422
rs12881126	hsa-miR-127-3p	5062	chr14	101186924	+	cis	C	T	-4.45548	0.518171	0.965664	73.9047
rs10790514	hsa-miR-125b-5p	5225	chr11	122494816	+	cis	T	C	0.435815	0.0507417	0.483992	73.7407
rs6467265	hsa-miR-183-3p	5161	chr7	129412731	+	cis	G	A	-0.468856	0.0546223	0.461528	73.6496
rs13242526	hsa-miR-339-5p	5216	chr7	997334	+	cis	C	G	-0.80948	0.0943295	0.759054	73.6123
rs4998392	hsa-miR-339-3p	5193	chr7	1113344	+	cis	C	A	0.320942	0.0373975	0.545922	73.621
rs10406017	hsa-miR-125a-5p	5205	chr19	52174967	+	cis	C	T	0.402134	0.0468664	0.608696	73.5954
rs7144997	hsa-miR-370-3p	4573	chr14	101155432	+	cis	A	G	0.964071	0.112311	0.912985	73.6514
rs6089754	hsa-miR-133a-3p	5156	chr20	61145839	-	cis	C	T	3.12696	0.364527	0.986304	73.5558
rs12881545	hsa-miR-494-3p	3031	chr14	101176212	+	cis	G	C	0.540221	0.0628361	0.386125	73.8649
rs6575794	hsa-miR-370-3p	4573	chr14	101039724	+	cis	C	T	0.522545	0.0609124	0.743318	73.5606
rs11845605	hsa-miR-409-3p	5252	chr14	101037726	+	cis	C	T	0.443645	0.0517542	0.395923	73.4537
rs6575794	hsa-miR-668-3p	4686	chr14	101039724	+	cis	C	T	0.55609	0.0648443	0.743318	73.5125
rs996442	hsa-miR-31-5p	4946	chr9	21558030	+	cis	A	G	-0.431567	0.0503413	0.670608	73.4634
rs11218712	hsa-miR-125b-5p	5225	chr11	122485835	+	cis	C	G	0.439156	0.0512381	0.482995	73.432
rs4141712	hsa-miR-31-5p	4946	chr9	21557406	+	cis	C	A	-0.432518	0.0504703	0.671281	73.4108
rs3890623	hsa-miR-100-5p	3502	chr11	122495678	-	cis	A	G	-0.813571	0.0947952	0.661856	73.6155
rs10757225	hsa-miR-31-5p	4946	chr9	21555445	+	cis	T	G	-0.433374	0.0505944	0.669994	73.3408
rs10141715	hsa-miR-654-5p	4232	chr14	101172687	+	cis	G	T	1.07159	0.125036	0.924514	73.4152
rs4076891	hsa-miR-409-3p	5252	chr14	101036824	+	cis	G	A	0.442987	0.0517498	0.402298	73.2486
rs10136158	hsa-miR-668-3p	4686	chr14	101077250	+	cis	C	A	0.699285	0.0816826	0.366019	73.2595
rs732565	hsa-miR-668-3p	4686	chr14	101076839	-	cis	G	A	0.698969	0.0816701	0.372605	73.2157
rs10738594	hsa-miR-31-5p	4946	chr9	21554457	+	cis	T	C	-0.434561	0.0507888	0.669869	73.1795
rs6864277	hsa-miR-1303	3812	chr5	154359644	+	cis	T	C	-0.509756	0.0595172	0.909555	73.3181
rs6463001	hsa-miR-339-3p	5193	chr7	1108272	+	cis	C	A	0.322188	0.0376854	0.496798	73.0645
rs6957733	hsa-miR-339-3p	5193	chr7	1106327	+	cis	G	T	0.322231	0.0376932	0.470556	73.0535
rs10146962	hsa-miR-494-3p	3031	chr14	101170540	+	cis	C	T	0.525434	0.0613197	0.332737	73.3751
rs11849489	hsa-miR-370-3p	4573	chr14	101037762	+	cis	C	G	0.520264	0.0608477	0.744681	73.0751
rs2084639	hsa-miR-125b-5p	5225	chr11	122352713	+	cis	C	T	0.455623	0.0533115	0.333358	73.0135
rs12881760	hsa-miR-494-3p	3031	chr14	101176335	+	cis	G	C	0.523749	0.0611344	0.366735	73.3482
rs12147845	hsa-miR-370-3p	4573	chr14	101144596	+	cis	C	T	1.01584	0.118832	0.886538	73.0455
rs11849489	hsa-miR-668-3p	4686	chr14	101037762	+	cis	C	G	0.553581	0.0647729	0.744681	73.0112
rs7941064	hsa-miR-125b-5p	5225	chr11	122456153	+	cis	A	G	0.503323	0.0589917	0.745173	72.7687
rs7152943	hsa-miR-654-5p	4232	chr14	101174159	+	cis	C	T	1.06181	0.12438	0.924028	72.8439
rs11218700	hsa-miR-125b-5p	5225	chr11	122455520	+	cis	T	C	0.503159	0.0590063	0.74595	72.6855
rs11620937	hsa-miR-654-5p	4232	chr14	101151012	+	cis	C	G	0.482529	0.0565573	0.30695	72.7553
rs7493050	hsa-miR-409-3p	5252	chr14	101037599	+	cis	G	A	0.463925	0.0544263	0.396238	72.6294
rs12898185	hsa-miR-409-3p	5252	chr14	101078774	+	cis	T	G	0.489663	0.0574803	0.377961	72.5424
rs7154135	hsa-miR-409-3p	5252	chr14	101077741	+	cis	C	A	0.489603	0.0574737	0.377299	72.541
rs12882815	hsa-miR-494-3p	3031	chr14	101183142	+	cis	C	G	0.523324	0.0612949	0.333039	72.8461
rs2864915	hsa-miR-125a-5p	5205	chr19	52179156	+	cis	A	T	0.383706	0.0450591	0.610086	72.4877
rs34318562	hsa-miR-125a-5p	5205	chr19	52180033	+	cis	A	G	0.382743	0.0449462	0.607615	72.4873
rs10263665	hsa-miR-339-3p	5193	chr7	1110628	+	cis	G	A	0.313203	0.0367881	0.477573	72.4551
rs1190876	hsa-miR-370-3p	4573	chr14	101071592	+	cis	A	T	0.553813	0.0650429	0.359925	72.4664
rs12883126	hsa-miR-668-3p	4686	chr14	101134008	+	cis	C	T	0.543935	0.0639322	0.237606	72.3551
rs2974434	hsa-miR-218-5p	5155	chr5	168303013	-	cis	A	G	-0.517333	0.06083	0.605632	72.2996
rs17576249	hsa-miR-409-3p	5252	chr14	101126837	+	cis	G	C	0.516393	0.0607303	0.86725	72.2743
rs7141210	hsa-miR-494-3p	3031	chr14	101182470	+	cis	T	C	0.536724	0.0629842	0.327015	72.5693
rs7153876	hsa-miR-668-3p	4686	chr14	101077424	+	cis	G	A	0.705607	0.0829876	0.367942	72.2627
rs2295659	hsa-miR-668-3p	4686	chr14	101141544	+	cis	G	T	0.696448	0.0819186	0.868197	72.2483
rs911324	hsa-miR-409-3p	5252	chr14	101083958	+	cis	C	A	0.489463	0.0575965	0.365352	72.191
rs11850952	hsa-miR-654-5p	4232	chr14	101056280	+	cis	G	T	0.548459	0.0645184	0.768505	72.2298
rs1823512	hsa-miR-125b-5p	5225	chr11	122379904	-	cis	T	A	0.509494	0.0600616	0.752099	71.9313
rs4467881	hsa-miR-183-3p	5161	chr7	129410144	+	cis	G	A	-0.448135	0.0528283	0.45845	71.9309
rs7153876	hsa-miR-370-3p	4573	chr14	101077424	+	cis	G	A	0.658481	0.0775943	0.367942	71.9841
rs4141713	hsa-miR-31-5p	4946	chr9	21556881	+	cis	C	T	-0.439953	0.0518672	0.700607	71.9204
rs2295659	hsa-miR-543	4662	chr14	101141544	+	cis	G	T	0.579033	0.0682553	0.868197	71.9362
rs7144997	hsa-miR-543	4662	chr14	101155432	+	cis	A	G	0.827628	0.0975645	0.912985	71.9285
rs11982509	hsa-miR-183-3p	5161	chr7	129411975	+	cis	G	A	-0.453419	0.0534832	0.457217	71.8451
rs9298816	hsa-miR-31-5p	4946	chr9	21555283	+	cis	C	T	-0.440691	0.0519828	0.696942	71.8411
rs1190878	hsa-miR-654-5p	4232	chr14	101072260	+	cis	C	A	0.824573	0.0972377	0.869287	71.8759
rs12702435	hsa-miR-339-3p	5193	chr7	1197994	+	cis	T	C	0.305944	0.0361188	0.430791	71.7217
rs13183143	hsa-miR-218-5p	5155	chr5	168247046	+	cis	G	A	-0.70469	0.0832017	0.842341	71.7071
rs4541843	hsa-miR-183-3p	5161	chr7	129410195	+	cis	G	A	-0.455041	0.0537292	0.501376	71.6988
rs10404823	hsa-miR-125a-5p	5205	chr19	52175110	+	cis	T	C	0.391192	0.0462027	0.607263	71.6602
rs35799850	hsa-miR-543	4662	chr14	101156850	+	cis	C	T	0.840632	0.0992492	0.915928	71.7087
rs28421549	hsa-miR-543	4662	chr14	101158232	+	cis	C	T	0.841259	0.0993366	0.917991	71.6894
rs11670586	hsa-miR-125a-5p	5205	chr19	52184544	+	cis	C	T	1.09941	0.129954	0.900663	71.5439
rs1555407	hsa-miR-668-3p	4686	chr14	101086922	+	cis	A	G	0.6844	0.0809493	0.357535	71.451
rs12341956	hsa-miR-204-5p	711	chr9	73747246	+	cis	T	G	-1.67078	0.193499	0.967855	74.3464
rs4905998	hsa-miR-494-3p	3031	chr14	101181781	+	cis	A	G	0.521956	0.0616713	0.327036	71.5838
rs7143357	hsa-miR-654-5p	4232	chr14	101054155	+	cis	T	C	0.554563	0.0656335	0.760352	71.3587
rs4905974	hsa-miR-370-3p	4573	chr14	101055232	+	cis	C	T	0.55719	0.0659827	0.382209	71.2782
rs11160594	hsa-miR-654-5p	4232	chr14	101049906	+	cis	C	T	0.554256	0.0656475	0.762389	71.2491
rs7145610	hsa-miR-654-5p	4232	chr14	101049406	+	cis	T	C	0.55415	0.0656491	0.761458	71.2184
rs1555407	hsa-miR-409-3p	5252	chr14	101086922	+	cis	A	G	0.485218	0.0575555	0.357535	71.0452
rs1893999	hsa-miR-125b-5p	5225	chr11	122451599	-	cis	T	A	0.475928	0.0564562	0.32493	71.0383
rs6011222	hsa-miR-941	3628	chr20	62546062	+	cis	T	G	0.637512	0.0755382	0.735263	71.1877
rs6011222	hsa-miR-941	3628	chr20	62546062	+	cis	T	G	0.637512	0.0755382	0.735263	71.1877
rs12436130	hsa-miR-409-3p	5252	chr14	101031036	+	cis	C	T	0.388423	0.0461096	0.733407	70.9353
rs7154024	hsa-miR-409-3p	5252	chr14	101031710	+	cis	G	T	0.387368	0.0459933	0.733909	70.9077
rs2776544	hsa-miR-370-3p	4573	chr14	101054029	-	cis	T	G	0.562801	0.0668548	0.380464	70.8361
rs7249742	hsa-miR-1270	4812	chr19	20725807	+	cis	C	G	3.86469	0.459338	0.941129	70.7594
rs7249742	hsa-miR-1270	4812	chr19	20725807	+	cis	C	G	3.86469	0.459338	0.941129	70.7594
rs7250879	hsa-miR-1270	4812	chr19	20725979	+	cis	T	C	3.8636	0.459227	0.94127	70.7539
rs7250879	hsa-miR-1270	4812	chr19	20725979	+	cis	T	C	3.8636	0.459227	0.94127	70.7539
rs8017361	hsa-miR-127-3p	5062	chr14	101218652	+	cis	G	A	0.764981	0.0909501	0.909716	70.717
rs7155649	hsa-miR-411-3p	3908	chr14	101181605	+	cis	C	A	0.656202	0.0779632	0.854474	70.8067
rs10790520	hsa-miR-100-5p	3502	chr11	122553691	+	cis	T	C	-0.952073	0.113057	0.668156	70.8762
rs8017555	hsa-miR-127-3p	5062	chr14	101218902	+	cis	C	T	0.764596	0.0909416	0.908608	70.6589
rs33930	hsa-miR-1270	4812	chr19	20725868	-	cis	G	A	3.86164	0.459254	0.941136	70.6737
rs33930	hsa-miR-1270	4812	chr19	20725868	-	cis	G	A	3.86164	0.459254	0.941136	70.6737
rs11665668	hsa-miR-125a-5p	5205	chr19	52169702	+	cis	G	A	1.63916	0.195005	0.959114	70.6293
rs735241	hsa-miR-127-3p	5062	chr14	101141726	+	cis	G	A	0.448003	0.0533247	0.264535	70.5561
rs4075937	hsa-miR-339-3p	5193	chr7	1198743	+	cis	C	A	0.302942	0.0360662	0.430907	70.5262
rs17577779	hsa-miR-370-3p	4573	chr14	101200445	+	cis	C	T	0.570611	0.0679378	0.552536	70.5129
rs911324	hsa-miR-668-3p	4686	chr14	101083958	+	cis	C	A	0.680505	0.0810372	0.365352	70.487
rs10418492	hsa-miR-1270	4812	chr19	20729120	+	cis	C	T	3.84176	0.457597	0.930508	70.4553
rs10418492	hsa-miR-1270	4812	chr19	20729120	+	cis	C	T	3.84176	0.457597	0.930508	70.4553
rs7248139	hsa-miR-1270	4812	chr19	20730549	+	cis	C	T	3.83877	0.45746	0.940998	70.3876
rs7248139	hsa-miR-1270	4812	chr19	20730549	+	cis	C	T	3.83877	0.45746	0.940998	70.3876
rs1190881	hsa-miR-409-3p	5252	chr14	101079859	+	cis	C	T	0.475107	0.056653	0.638395	70.3026
rs12609385	hsa-miR-125a-5p	5205	chr19	52182465	+	cis	A	G	0.422641	0.0504008	0.736533	70.2911
rs6575797	hsa-miR-370-3p	4573	chr14	101185073	+	cis	A	T	-6.53006	0.778509	0.9122	70.326
rs12880358	hsa-miR-668-3p	4686	chr14	101158809	+	cis	C	G	1.05275	0.125525	0.916601	70.3085
rs6575796	hsa-miR-668-3p	4686	chr14	101160363	+	cis	G	A	1.05785	0.126136	0.915583	70.3053
rs12882635	hsa-miR-409-3p	5252	chr14	101079874	+	cis	C	T	0.474883	0.0566574	0.379572	70.2255
rs4905981	hsa-miR-409-3p	5252	chr14	101081452	+	cis	C	T	0.474769	0.0566579	0.380307	70.1905
rs6973680	hsa-miR-339-3p	5193	chr7	1199632	+	cis	T	C	0.301952	0.0360471	0.436434	70.1405
rs12883220	hsa-miR-370-3p	4573	chr14	101051193	+	cis	G	T	0.565844	0.0675489	0.397749	70.1403
rs1190878	hsa-miR-543	4662	chr14	101072260	+	cis	C	A	0.698235	0.0833684	0.869287	70.1155
rs9657572	hsa-miR-31-5p	4946	chr9	21553876	+	cis	T	A	-0.442563	0.0528551	0.696113	70.081
rs7809195	hsa-miR-183-3p	5161	chr7	129409758	+	cis	G	A	0.435517	0.0520349	0.498372	70.025
rs8020868	hsa-miR-376a-3p	4927	chr14	101166944	+	cis	G	A	0.552484	0.0660241	0.332751	69.9935
rs8020868	hsa-miR-376a-3p	4927	chr14	101166944	+	cis	G	A	0.552484	0.0660241	0.332751	69.9935
rs10965064	hsa-miR-31-5p	4946	chr9	21553538	+	cis	C	G	-0.442907	0.0529356	0.678451	69.9769
rs11084108	hsa-miR-125a-5p	5205	chr19	52190559	+	cis	A	C	0.428401	0.0512284	0.824586	69.9059
rs7140556	hsa-miR-409-3p	5252	chr14	101036458	+	cis	C	A	0.367273	0.0439237	0.733164	69.8897
rs2198171	hsa-miR-125a-5p	5205	chr19	52174483	+	cis	A	G	0.442668	0.0529465	0.732592	69.874
rs11670644	hsa-miR-125a-5p	5205	chr19	52175554	+	cis	T	C	0.442052	0.0528765	0.732885	69.8641
rs9657607	hsa-miR-31-5p	4946	chr9	21553641	+	cis	C	G	-0.446122	0.0533726	0.678181	69.8383
rs11559183	hsa-miR-339-3p	5193	chr7	1037025	-	cis	C	A	-0.511788	0.061261	0.910577	69.7659
rs10130354	hsa-miR-370-3p	4573	chr14	101149511	+	cis	C	T	0.862611	0.10323	0.901762	69.7961
rs28421549	hsa-miR-668-3p	4686	chr14	101158232	+	cis	C	T	1.00579	0.12045	0.917991	69.6972
rs35799850	hsa-miR-668-3p	4686	chr14	101156850	+	cis	C	T	1.00458	0.120346	0.915928	69.6498
rs7254128	hsa-miR-125a-5p	5205	chr19	52180434	+	cis	A	G	0.427582	0.0512948	0.736937	69.4585
rs12432955	hsa-miR-543	4662	chr14	101205542	+	cis	A	G	0.552846	0.0662963	0.753098	69.5092
rs34299721	hsa-miR-125a-5p	5205	chr19	52180011	+	cis	C	G	0.426069	0.0511345	0.73543	69.4009
rs1190903	hsa-miR-668-3p	4686	chr14	101096414	+	cis	C	T	0.548733	0.0658492	0.784651	69.4124
rs7254482	hsa-miR-125a-5p	5205	chr19	52180471	+	cis	G	A	0.423269	0.050834	0.736963	69.3039
rs6575791	hsa-miR-409-3p	5252	chr14	101029203	+	cis	G	A	0.418653	0.0502908	0.718807	69.2734
rs7142298	hsa-miR-127-3p	5062	chr14	101128504	+	cis	C	T	0.529778	0.0636307	0.865736	69.2919
rs17576305	hsa-miR-127-3p	5062	chr14	101127595	+	cis	G	C	0.530117	0.0636916	0.867334	69.2481
rs12880358	hsa-miR-543	4662	chr14	101158809	+	cis	C	G	0.86214	0.103583	0.916601	69.245
rs12883126	hsa-miR-127-3p	5062	chr14	101134008	+	cis	C	T	0.430037	0.051683	0.237606	69.206
rs4905999	hsa-miR-411-3p	3908	chr14	101184139	+	cis	G	A	0.619785	0.074435	0.816917	69.2955
rs11849923	hsa-miR-668-3p	4686	chr14	101138605	+	cis	C	T	0.548208	0.0659011	0.239851	69.1703
rs4724039	hsa-miR-339-3p	5193	chr7	1111633	+	cis	C	T	0.299866	0.0360659	0.562724	69.1024
rs10951499	hsa-miR-339-3p	5193	chr7	1065746	+	cis	A	G	-0.308208	0.0370789	0.6301	69.0666
rs8012970	hsa-miR-494-3p	3031	chr14	101168491	+	cis	T	C	0.539248	0.0647473	0.371575	69.3184
rs12893790	hsa-miR-376a-3p	4927	chr14	101178804	+	cis	G	C	0.564626	0.067976	0.816062	68.966
rs12893790	hsa-miR-376a-3p	4927	chr14	101178804	+	cis	G	C	0.564626	0.067976	0.816062	68.966
rs12434496	hsa-miR-376a-3p	4927	chr14	101179222	+	cis	G	A	0.564516	0.0679687	0.81957	68.9539
rs12434496	hsa-miR-376a-3p	4927	chr14	101179222	+	cis	G	A	0.564516	0.0679687	0.81957	68.9539
rs817374	hsa-miR-941	3628	chr20	62533435	+	cis	T	G	0.602306	0.0724276	0.720254	69.1172
rs817374	hsa-miR-941	3628	chr20	62533435	+	cis	T	G	0.602306	0.0724276	0.720254	69.1172
rs12881126	hsa-miR-668-3p	4686	chr14	101186924	+	cis	C	T	-5.23048	0.629674	0.965664	68.9711
rs1190904	hsa-miR-668-3p	4686	chr14	101096606	+	cis	A	G	0.544448	0.0655595	0.784832	68.9377
rs7144997	hsa-miR-668-3p	4686	chr14	101155432	+	cis	A	G	0.982658	0.118332	0.912985	68.9308
rs1190909	hsa-miR-668-3p	4686	chr14	101101222	+	cis	G	A	0.545461	0.0656914	0.78647	68.9168
rs7160857	hsa-miR-127-3p	5062	chr14	101249643	+	cis	A	G	1.03867	0.12513	0.751494	68.8756
rs6575796	hsa-miR-543	4662	chr14	101160363	+	cis	G	A	0.86423	0.104098	0.915583	68.8947
rs1377193	hsa-miR-31-5p	4946	chr9	21566440	-	cis	A	G	-0.390224	0.0470586	0.697242	68.7345
rs7142298	hsa-miR-409-3p	5252	chr14	101128504	+	cis	C	T	0.466703	0.0563462	0.865736	68.5784
rs17576305	hsa-miR-409-3p	5252	chr14	101127595	+	cis	G	C	0.467051	0.0564001	0.867334	68.5492
rs10134352	hsa-miR-668-3p	4686	chr14	101532752	+	cis	A	T	-0.973002	0.117452	0.703816	68.5998
rs17653830	hsa-miR-654-5p	4232	chr14	101101120	+	cis	T	C	0.856449	0.103347	0.896442	68.6445
rs10118880	hsa-miR-31-5p	4946	chr9	21559961	+	cis	A	G	-0.416987	0.0503492	0.688484	68.5621
rs1190815	hsa-miR-370-3p	4573	chr14	101228352	+	cis	G	A	0.754138	0.0910661	0.764001	68.5486
rs11673260	hsa-miR-125a-5p	5205	chr19	52181798	+	cis	A	G	0.435264	0.0525992	0.736679	68.4508
rs911330	hsa-miR-668-3p	4686	chr14	101099721	+	cis	T	C	0.539273	0.0651844	0.783938	68.4141
rs1190907	hsa-miR-668-3p	4686	chr14	101099364	+	cis	A	G	0.538692	0.0651458	0.782041	68.3474
rs1190906	hsa-miR-668-3p	4686	chr14	101099142	+	cis	T	C	0.538666	0.0651458	0.781763	68.3409
rs6578139	hsa-miR-151a-5p	4727	chr8	141833530	+	cis	A	G	-0.246976	0.0298808	0.443137	68.2875
rs12542138	hsa-miR-151a-5p	4727	chr8	141833938	+	cis	G	A	-0.246967	0.0298827	0.567284	68.2736
rs7001591	hsa-miR-151a-5p	4727	chr8	141834000	+	cis	A	G	-0.24696	0.029884	0.443139	68.2643
rs6578140	hsa-miR-151a-5p	4727	chr8	141834110	+	cis	A	T	-0.246951	0.0298859	0.44314	68.2508
rs11672944	hsa-miR-125a-5p	5205	chr19	52186634	+	cis	G	C	1.35923	0.164646	0.965376	68.126
rs13188090	hsa-miR-218-5p	5155	chr5	168305571	+	cis	G	A	-0.439757	0.0533055	0.630478	68.0319
rs6062586	hsa-miR-941	3628	chr20	62549225	+	cis	C	T	0.605942	0.0733687	0.736932	68.1711
rs6062586	hsa-miR-941	3628	chr20	62549225	+	cis	C	T	0.605942	0.0733687	0.736932	68.1711
rs2427553	hsa-miR-941	3628	chr20	62549214	+	cis	C	A	0.60581	0.073363	0.736895	68.1522
rs2427553	hsa-miR-941	3628	chr20	62549214	+	cis	C	A	0.60581	0.073363	0.736895	68.1522
rs9650572	hsa-miR-151a-5p	4727	chr8	141831989	+	cis	T	C	-0.246501	0.0298876	0.443082	67.9941
rs17653830	hsa-miR-543	4662	chr14	101101120	+	cis	T	C	0.728807	0.0883655	0.896442	67.9944
rs10090774	hsa-miR-151a-5p	4727	chr8	141826739	+	cis	T	C	-0.246494	0.029889	0.443092	67.9839
rs11166999	hsa-miR-151a-5p	4727	chr8	141829810	+	cis	A	G	-0.246489	0.0298889	0.439448	67.9815
rs4291312	hsa-miR-151a-5p	4727	chr8	141826138	+	cis	C	T	-0.24649	0.0298892	0.443258	67.9807
rs4961296	hsa-miR-151a-5p	4727	chr8	141825581	+	cis	C	G	-0.246494	0.0298894	0.444693	67.9821
rs11167700	hsa-miR-1303	3812	chr5	154162751	+	cis	A	T	-0.410811	0.0497784	0.837215	68.0729
rs10873520	hsa-miR-668-3p	4686	chr14	101175967	+	cis	G	A	0.690532	0.0837901	0.833439	67.8884
rs2949198	hsa-miR-339-3p	5193	chr7	1202422	-	cis	C	T	0.305089	0.0370434	0.584845	67.805
rs911324	hsa-miR-370-3p	4573	chr14	101083958	+	cis	C	A	0.623247	0.0756719	0.365352	67.8048
rs4239494	hsa-miR-125a-5p	5205	chr19	52178176	+	cis	T	C	0.385403	0.0468638	0.585539	67.6064
rs13231740	hsa-miR-183-3p	5161	chr7	129415319	+	cis	A	C	0.433925	0.0528349	0.544755	67.425
rs6011226	hsa-miR-941	3628	chr20	62549781	+	cis	T	A	0.594027	0.0722625	0.735684	67.5377
rs6011226	hsa-miR-941	3628	chr20	62549781	+	cis	T	A	0.594027	0.0722625	0.735684	67.5377
rs10873520	hsa-miR-127-3p	5062	chr14	101175967	+	cis	G	A	0.557742	0.0679435	0.833439	67.3596
rs11851643	hsa-miR-127-3p	5062	chr14	100974074	+	cis	G	A	0.555109	0.0676699	0.749871	67.2657
rs2427563	hsa-miR-941	3628	chr20	62554709	+	cis	T	C	0.606824	0.0738779	0.737731	67.4305
rs2427563	hsa-miR-941	3628	chr20	62554709	+	cis	T	C	0.606824	0.0738779	0.737731	67.4305
rs2427559	hsa-miR-941	3628	chr20	62551898	+	cis	G	A	0.599483	0.0730018	0.742069	67.398
rs2427559	hsa-miR-941	3628	chr20	62551898	+	cis	G	A	0.599483	0.0730018	0.742069	67.398
rs17099623	hsa-miR-409-3p	5252	chr14	101173124	+	cis	A	C	0.424323	0.0517619	0.793994	67.1751
rs6090020	hsa-miR-941	3628	chr20	62553498	+	cis	C	T	0.605107	0.0737129	0.741685	67.35
rs6090020	hsa-miR-941	3628	chr20	62553498	+	cis	C	T	0.605107	0.0737129	0.741685	67.35
rs4961233	hsa-miR-151a-5p	4727	chr8	141808948	+	cis	G	C	-0.244982	0.0298779	0.443161	67.2025
rs7839697	hsa-miR-151a-5p	4727	chr8	141814665	+	cis	T	A	-0.244947	0.0298736	0.441722	67.2027
rs2427555	hsa-miR-941	3628	chr20	62550717	+	cis	C	T	0.599096	0.0729902	0.741562	67.3325
rs2427555	hsa-miR-941	3628	chr20	62550717	+	cis	C	T	0.599096	0.0729902	0.741562	67.3325
rs28542405	hsa-miR-218-5p	5155	chr5	168305349	+	cis	C	A	-0.440259	0.0537223	0.623106	67.1334
rs11767061	hsa-miR-339-3p	5193	chr7	1199804	+	cis	C	T	0.301235	0.036769	0.445123	67.0933
rs6122041	hsa-miR-941	3628	chr20	62549355	+	cis	T	C	0.598484	0.0729637	0.736983	67.2436
rs6122041	hsa-miR-941	3628	chr20	62549355	+	cis	T	C	0.598484	0.0729637	0.736983	67.2436
rs2427554	hsa-miR-941	3628	chr20	62549565	+	cis	G	A	0.598414	0.0729663	0.737094	67.2232
rs2427554	hsa-miR-941	3628	chr20	62549565	+	cis	G	A	0.598414	0.0729663	0.737094	67.2232
rs7010459	hsa-miR-151a-5p	4727	chr8	141831241	+	cis	C	T	-0.246322	0.0300694	0.443084	67.077
rs12897601	hsa-miR-376a-3p	4927	chr14	101182284	+	cis	T	C	0.563362	0.068786	0.81554	67.0499
rs12897601	hsa-miR-376a-3p	4927	chr14	101182284	+	cis	T	C	0.563362	0.068786	0.81554	67.0499
rs17577580	hsa-miR-376a-3p	4927	chr14	101189205	+	cis	C	T	0.837905	0.102337	0.853223	67.0108
rs17577580	hsa-miR-376a-3p	4927	chr14	101189205	+	cis	C	T	0.837905	0.102337	0.853223	67.0108
rs17576249	hsa-miR-543	4662	chr14	101126837	+	cis	G	C	0.583731	0.0713439	0.86725	66.9154
rs35647072	hsa-miR-1270	4812	chr19	20485882	+	cis	A	G	1.07452	0.131506	0.86629	66.7359
rs35647072	hsa-miR-1270	4812	chr19	20485882	+	cis	A	G	1.07452	0.131506	0.86629	66.7359
rs2960845	hsa-miR-339-3p	5193	chr7	1205338	+	cis	G	A	0.309345	0.037891	0.578213	66.6264
rs8006389	hsa-miR-668-3p	4686	chr14	101033435	+	cis	G	A	0.593208	0.072644	0.403204	66.6543
rs8006176	hsa-miR-668-3p	4686	chr14	101033288	+	cis	G	A	0.593793	0.072721	0.405693	66.6447
rs7155375	hsa-miR-494-3p	3031	chr14	101188731	+	cis	C	T	0.579769	0.0708657	0.662528	66.8885
rs8006543	hsa-miR-668-3p	4686	chr14	101033420	+	cis	T	C	0.593385	0.0726791	0.402597	66.6297
rs10278051	hsa-miR-339-5p	5216	chr7	1181139	+	cis	C	T	-0.359231	0.0440213	0.660015	66.5664
rs7493101	hsa-miR-370-3p	4573	chr14	101046043	+	cis	A	G	0.558468	0.0684256	0.393944	66.5838
rs10239003	hsa-miR-339-5p	5216	chr7	1158500	+	cis	T	A	-0.357989	0.0438854	0.632785	66.5173
rs4246127	hsa-miR-151a-5p	4727	chr8	141840645	+	cis	A	G	-0.244503	0.0299631	0.443269	66.5594
rs7494274	hsa-miR-370-3p	4573	chr14	101044690	+	cis	G	A	0.558428	0.0684291	0.371997	66.5675
rs17576123	hsa-miR-409-3p	5252	chr14	101126289	+	cis	C	T	0.484096	0.0593549	0.869062	66.4944
rs17576123	hsa-miR-127-3p	5062	chr14	101126289	+	cis	C	T	0.546514	0.0670337	0.869062	66.4422
rs11160590	hsa-miR-127-3p	5062	chr14	100966561	+	cis	C	T	0.54639	0.0670244	0.757541	66.4306
rs7155649	hsa-miR-382-5p	4342	chr14	101181605	+	cis	C	A	0.848273	0.104008	0.854474	66.4876
rs8020868	hsa-miR-411-3p	3908	chr14	101166944	+	cis	G	A	0.423544	0.0519167	0.332751	66.5211
rs4905990	hsa-miR-668-3p	4686	chr14	101134984	+	cis	G	A	0.52586	0.064508	0.236799	66.4245
rs11849923	hsa-miR-127-3p	5062	chr14	101138605	+	cis	C	T	0.43394	0.0532499	0.239851	66.3818
rs11623386	hsa-miR-668-3p	4686	chr14	101135765	+	cis	G	A	0.525741	0.0645012	0.237149	66.4084
rs6578132	hsa-miR-151a-5p	4727	chr8	141762558	+	cis	A	G	-0.25179	0.0309055	0.442827	66.3472
rs7144375	hsa-miR-543	4662	chr14	101137384	+	cis	T	C	0.577146	0.0708417	0.875122	66.3449
rs17660362	hsa-miR-543	4662	chr14	101136145	+	cis	A	G	0.576583	0.0707817	0.884765	66.3276
rs10088621	hsa-miR-151a-5p	4727	chr8	141838226	+	cis	T	C	-0.243873	0.0299453	0.443168	66.296
rs12422102	hsa-miR-100-5p	3502	chr11	122483315	+	cis	G	A	-0.864343	0.106009	0.686994	66.4419
rs7826800	hsa-miR-151a-5p	4727	chr8	141838412	+	cis	T	C	-0.243845	0.0299459	0.442379	66.2781
rs28527393	hsa-miR-543	4662	chr14	101130025	+	cis	T	C	0.574188	0.0705212	0.881156	66.2648
rs12881700	hsa-miR-668-3p	4686	chr14	101137230	+	cis	T	C	0.524652	0.0644395	0.240204	66.2603
rs10220322	hsa-miR-543	4662	chr14	101130334	+	cis	T	G	0.574076	0.0705138	0.880715	66.2527
rs17660210	hsa-miR-543	4662	chr14	101131477	+	cis	A	G	0.574533	0.0705733	0.88486	66.2465
rs7156735	hsa-miR-543	4662	chr14	101132229	+	cis	T	C	0.574624	0.0705843	0.87585	66.2469
rs1190917	hsa-miR-127-3p	5062	chr14	101109752	+	cis	G	A	0.634615	0.0779791	0.408814	66.2051
rs2370741	hsa-miR-125b-5p	5225	chr11	122337411	+	cis	A	G	0.422585	0.0519452	0.334018	66.1564
rs4961297	hsa-miR-151a-5p	4727	chr8	141839234	+	cis	A	G	-0.243713	0.0299475	0.443252	66.1994
rs8007901	hsa-miR-543	4662	chr14	101130576	+	cis	T	C	0.573609	0.0704879	0.879943	66.1935
rs7948251	hsa-miR-125b-5p	5225	chr11	122329056	+	cis	T	C	0.422958	0.0519963	0.337126	66.1427
rs4434666	hsa-miR-151a-5p	4727	chr8	141840168	+	cis	G	A	-0.243666	0.029948	0.436208	66.1715
rs7152943	hsa-miR-668-3p	4686	chr14	101174159	+	cis	C	T	1.05285	0.129397	0.924028	66.1758
rs11218628	hsa-miR-125b-5p	5225	chr11	122326380	+	cis	C	T	0.423143	0.0520262	0.338564	66.125
rs28478065	hsa-miR-543	4662	chr14	101139651	+	cis	C	A	0.580465	0.0713503	0.883946	66.1566
rs4246128	hsa-miR-151a-5p	4727	chr8	141840739	+	cis	A	G	-0.243588	0.0299487	0.44327	66.126
rs13187833	hsa-miR-218-5p	5155	chr5	168305628	+	cis	C	T	-0.430661	0.0529651	0.624196	66.0881
rs1190918	hsa-miR-127-3p	5062	chr14	101110448	+	cis	G	A	0.635008	0.078102	0.408907	66.0789
rs13187536	hsa-miR-218-5p	5155	chr5	168305522	+	cis	A	T	-0.430663	0.0529722	0.606974	66.0708
rs28505095	hsa-miR-218-5p	5155	chr5	168305191	+	cis	C	T	-0.431123	0.0530279	0.623046	66.0733
rs4961234	hsa-miR-151a-5p	4727	chr8	141840881	+	cis	C	T	-0.243557	0.0299488	0.438556	66.1086
rs36034233	hsa-miR-125b-5p	5225	chr11	122323312	+	cis	A	C	0.423639	0.052119	0.338909	66.044
rs7152089	hsa-miR-668-3p	4686	chr14	101029749	+	cis	G	A	0.592179	0.0728538	0.410251	66.0415
rs11846102	hsa-miR-668-3p	4686	chr14	101138673	+	cis	T	C	0.522932	0.0643478	0.238009	66.0142
rs17577779	hsa-miR-668-3p	4686	chr14	101200445	+	cis	C	T	0.590001	0.0726053	0.552536	66.0059
rs12364209	hsa-miR-100-5p	3502	chr11	122503393	+	cis	C	T	-0.840663	0.103336	0.743835	66.1446
rs6575793	hsa-miR-668-3p	4686	chr14	101032217	+	cis	C	T	0.586883	0.0722268	0.403349	65.9965
rs7494544	hsa-miR-668-3p	4686	chr14	101032707	+	cis	G	A	0.586725	0.072211	0.39717	65.9898
rs4626538	hsa-miR-183-3p	5161	chr7	129413188	+	cis	G	T	0.426383	0.0524971	0.498472	65.9416
rs4507813	hsa-miR-151a-5p	4727	chr8	141796344	+	cis	T	C	-0.243574	0.0299832	0.43011	65.9664
rs7461251	hsa-miR-151a-5p	4727	chr8	141721788	+	cis	T	C	-0.243279	0.0299486	0.447331	65.9588
rs12881126	hsa-miR-543	4662	chr14	101186924	+	cis	C	T	-4.25577	0.523926	0.965664	65.9522
rs4421293	hsa-miR-183-3p	5161	chr7	129414240	+	cis	G	A	0.426805	0.0525641	0.507718	65.9039
rs1555407	hsa-miR-370-3p	4573	chr14	101086922	+	cis	A	G	0.61438	0.0756595	0.357535	65.9109
rs12274755	hsa-miR-125b-5p	5225	chr11	122338546	+	cis	G	A	0.422711	0.0520817	0.335044	65.8491
rs13251663	hsa-miR-151a-5p	4727	chr8	141841577	+	cis	A	G	-0.24315	0.0299509	0.443283	65.879
rs7939629	hsa-miR-100-5p	3502	chr11	122312730	+	cis	T	G	0.836	0.102877	0.682418	65.9981
rs4246126	hsa-miR-151a-5p	4727	chr8	141790892	+	cis	A	C	-0.243406	0.0299906	0.443462	65.8428
rs8014970	hsa-miR-543	4662	chr14	101140792	+	cis	T	G	0.580388	0.0715087	0.881855	65.8465
rs7843014	hsa-miR-151a-5p	4727	chr8	141790481	+	cis	C	A	-0.243394	0.0299911	0.451059	65.8339
rs13256088	hsa-miR-151a-5p	4727	chr8	141854956	+	cis	T	C	-0.244569	0.0301363	0.443288	65.8323
rs12881629	hsa-miR-409-3p	5252	chr14	101146413	+	cis	A	G	0.843007	0.103925	0.924691	65.7748
rs4543590	hsa-miR-151a-5p	4727	chr8	141725834	+	cis	T	C	-0.24311	0.0299593	0.448392	65.8199
rs11774672	hsa-miR-151a-5p	4727	chr8	141941532	+	cis	T	C	-0.258916	0.0319088	0.439876	65.813
rs13280245	hsa-miR-151a-5p	4727	chr8	141727310	+	cis	T	G	-0.243093	0.0299602	0.447456	65.8067
rs4246125	hsa-miR-151a-5p	4727	chr8	141788529	+	cis	T	G	-0.243335	0.0299931	0.429152	65.7936
rs4905989	hsa-miR-409-3p	5252	chr14	101124278	+	cis	A	G	0.502528	0.0619637	0.831177	65.7475
rs8008285	hsa-miR-382-5p	4342	chr14	101146514	+	cis	T	C	0.63455	0.0782332	0.852216	65.758
rs1190903	hsa-miR-409-3p	5252	chr14	101096414	+	cis	C	T	0.379257	0.0468011	0.784651	65.6429
rs10875458	hsa-miR-151a-5p	4727	chr8	141779826	+	cis	A	C	-0.243174	0.0299985	0.445297	65.6827
rs13154131	hsa-miR-1303	3812	chr5	154087054	+	cis	C	T	0.46987	0.0579147	0.88008	65.7885
rs10420329	hsa-miR-125a-5p	5205	chr19	52177574	+	cis	A	T	0.460351	0.0568105	0.733084	65.6377
rs10160528	hsa-miR-125b-5p	5225	chr11	122343126	+	cis	G	A	0.42321	0.0522338	0.333221	65.6208
rs4554515	hsa-miR-151a-5p	4727	chr8	141778693	+	cis	G	T	-0.243118	0.0299999	0.444481	65.6463
rs7152943	hsa-miR-382-5p	4342	chr14	101174159	+	cis	C	T	1.03338	0.127483	0.924028	65.6775
rs6982216	hsa-miR-151a-5p	4727	chr8	141848241	+	cis	G	A	-0.246071	0.0303725	0.444546	65.6111
rs34648431	hsa-miR-139-5p	5242	chr11	72331841	+	cis	G	A	0.461496	0.0569868	0.765504	65.5573
rs7141087	hsa-miR-668-3p	4686	chr14	101036052	+	cis	C	T	0.566903	0.0699874	0.403174	65.5832
rs7784043	hsa-miR-339-3p	5193	chr7	1210554	+	cis	G	T	0.300208	0.0370784	0.431212	65.5293
rs10141715	hsa-miR-382-5p	4342	chr14	101172687	+	cis	G	T	1.03828	0.128162	0.924514	65.6011
rs11622192	hsa-miR-370-3p	4573	chr14	101016190	+	cis	G	A	0.64076	0.0791154	0.77657	65.5661
rs17116390	hsa-miR-1303	3812	chr5	154095231	+	cis	T	C	0.469753	0.0579584	0.87995	65.6565
rs12055015	hsa-miR-1303	3812	chr5	154091904	+	cis	G	A	0.469286	0.0579166	0.880367	65.6208
rs9644449	hsa-miR-151a-5p	4727	chr8	141947285	+	cis	T	C	-0.243295	0.0300537	0.439874	65.507
rs10103265	hsa-miR-151a-5p	4727	chr8	141934938	+	cis	C	T	-0.242163	0.0299156	0.439516	65.4991
rs11781505	hsa-miR-151a-5p	4727	chr8	141933729	+	cis	C	A	-0.242163	0.0299156	0.439495	65.4992
rs13250232	hsa-miR-151a-5p	4727	chr8	141937206	+	cis	T	C	-0.242164	0.0299156	0.439635	65.4995
rs11784127	hsa-miR-151a-5p	4727	chr8	141941507	+	cis	C	T	-0.242155	0.0299189	0.439875	65.4803
rs1349081	hsa-miR-151a-5p	4727	chr8	141944082	-	cis	T	C	-0.242128	0.0299202	0.439862	65.4601
rs10102796	hsa-miR-151a-5p	4727	chr8	141955675	+	cis	T	C	-0.245444	0.0303337	0.439895	65.4438
rs11786423	hsa-miR-151a-5p	4727	chr8	141939570	+	cis	T	C	-0.245137	0.0302963	0.439646	65.4417
rs1555405	hsa-miR-382-5p	4342	chr14	101176769	+	cis	G	A	0.557666	0.0689012	0.756386	65.478
rs10141715	hsa-miR-668-3p	4686	chr14	101172687	+	cis	G	T	1.05324	0.13017	0.924514	65.44
rs1039598	hsa-miR-218-5p	5155	chr5	168307205	-	cis	A	G	-0.430837	0.0532694	0.621083	65.3886
rs1039597	hsa-miR-218-5p	5155	chr5	168307242	-	cis	C	T	-0.431004	0.0532912	0.621306	65.3856
rs12550497	hsa-miR-151a-5p	4727	chr8	141945517	+	cis	T	C	-0.242071	0.029922	0.57077	65.4216
rs11777476	hsa-miR-151a-5p	4727	chr8	141950375	+	cis	A	G	-0.245548	0.0303547	0.43988	65.4092
rs11785722	hsa-miR-151a-5p	4727	chr8	141933513	+	cis	T	C	-0.242017	0.0299187	0.439498	65.4066
rs11951731	hsa-miR-218-5p	5155	chr5	168306451	+	cis	T	C	-0.428935	0.0530464	0.622622	65.3585
rs13279233	hsa-miR-151a-5p	4727	chr8	141946474	+	cis	C	T	-0.241955	0.029926	0.439084	65.3415
rs1983811	hsa-miR-31-5p	4946	chr9	21553004	+	cis	C	T	-0.443525	0.0548653	0.664007	65.3229
rs13253989	hsa-miR-151a-5p	4727	chr8	141932462	+	cis	T	C	-0.241868	0.0299217	0.439541	65.3131
rs2427550	hsa-miR-941	3628	chr20	62547575	+	cis	C	A	0.583861	0.0721669	0.734617	65.419
rs2427550	hsa-miR-941	3628	chr20	62547575	+	cis	C	A	0.583861	0.0721669	0.734617	65.419
rs4961293	hsa-miR-151a-5p	4727	chr8	141812374	+	cis	T	C	-0.242548	0.030023	0.441793	65.2387
rs12898185	hsa-miR-668-3p	4686	chr14	101078774	+	cis	T	G	0.654414	0.0810173	0.377961	65.2175
rs7154135	hsa-miR-668-3p	4686	chr14	101077741	+	cis	C	A	0.65434	0.0810079	0.377299	65.218
rs17577779	hsa-miR-409-3p	5252	chr14	101200445	+	cis	C	T	0.421183	0.0521694	0.552536	65.1546
rs755837	hsa-miR-409-3p	5252	chr14	101125070	+	cis	A	G	0.492394	0.0609956	0.836341	65.1423
rs1190881	hsa-miR-668-3p	4686	chr14	101079859	+	cis	C	T	0.643901	0.0797413	0.638395	65.1757
rs12882635	hsa-miR-668-3p	4686	chr14	101079874	+	cis	C	T	0.643741	0.0797458	0.379572	65.1362
rs4905981	hsa-miR-668-3p	4686	chr14	101081452	+	cis	C	T	0.643664	0.0797464	0.380307	65.1195
rs8180948	hsa-miR-151a-5p	4727	chr8	141982653	+	cis	T	C	-0.243885	0.0302196	0.426239	65.1044
rs11778436	hsa-miR-151a-5p	4727	chr8	141930146	+	cis	C	G	-0.241486	0.0299285	0.439564	65.0771
rs10087115	hsa-miR-151a-5p	4727	chr8	141978830	+	cis	C	T	-0.251802	0.0312135	0.439621	65.0504
rs1190904	hsa-miR-409-3p	5252	chr14	101096606	+	cis	A	G	0.375777	0.0465975	0.784832	65.0085
rs2247381	hsa-miR-941	3628	chr20	62546616	+	cis	A	G	0.581889	0.0720581	0.73433	65.1743
rs2247381	hsa-miR-941	3628	chr20	62546616	+	cis	A	G	0.581889	0.0720581	0.73433	65.1743
rs10109378	hsa-miR-151a-5p	4727	chr8	142004673	+	cis	T	C	-0.24998	0.0309917	0.425699	65.033
rs306950	hsa-miR-151a-5p	4727	chr8	142015850	-	cis	G	C	-0.249416	0.0309307	0.579333	64.9955
rs1190909	hsa-miR-409-3p	5252	chr14	101101222	+	cis	G	A	0.376337	0.0466904	0.78647	64.943
rs4961289	hsa-miR-151a-5p	4727	chr8	141748265	+	cis	T	G	-0.243441	0.0301933	0.445588	64.9804
rs13276301	hsa-miR-151a-5p	4727	chr8	141730727	+	cis	T	G	-0.24191	0.0300078	0.449766	64.9614
rs11775547	hsa-miR-151a-5p	4727	chr8	141948448	+	cis	A	G	-0.244019	0.0302734	0.439879	64.9442
rs1545749	hsa-miR-31-5p	4946	chr9	21552052	-	cis	G	A	-0.456985	0.0567066	0.658331	64.9175
rs6578135	hsa-miR-151a-5p	4727	chr8	141778649	+	cis	A	G	-0.241875	0.0300173	0.445373	64.9014
rs4961291	hsa-miR-151a-5p	4727	chr8	141777775	+	cis	G	A	-0.241858	0.0300175	0.440359	64.8918
rs11774024	hsa-miR-151a-5p	4727	chr8	141950534	+	cis	C	T	-0.241242	0.0299447	0.43988	64.8757
rs8008285	hsa-miR-654-5p	4232	chr14	101146514	+	cis	T	C	0.61133	0.0758517	0.852216	64.9255
rs11167001	hsa-miR-151a-5p	4727	chr8	141854402	+	cis	T	G	-0.241153	0.0299352	0.443288	64.8694
rs10281161	hsa-miR-339-3p	5193	chr7	1181356	+	cis	C	T	-0.345335	0.0428874	0.741983	64.8119
rs11167010	hsa-miR-151a-5p	4727	chr8	141954210	+	cis	G	A	-0.241201	0.0299452	0.439886	64.8513
rs11235550	hsa-miR-139-5p	5242	chr11	72331050	+	cis	T	C	-0.711582	0.0883811	0.932983	64.7986
rs1993042	hsa-miR-125b-5p	5225	chr11	122364739	+	cis	C	G	0.426816	0.0530175	0.334268	64.7854
rs12677559	hsa-miR-151a-5p	4727	chr8	141956904	+	cis	T	C	-0.241104	0.0299461	0.570488	64.7955
rs13256101	hsa-miR-151a-5p	4727	chr8	141854964	+	cis	T	C	-0.240984	0.0299325	0.443288	64.7898
rs6062578	hsa-miR-941	3628	chr20	62545085	+	cis	G	C	0.579847	0.0719414	0.732305	64.9277
rs6062578	hsa-miR-941	3628	chr20	62545085	+	cis	G	C	0.579847	0.0719414	0.732305	64.9277
rs13178134	hsa-miR-1303	3812	chr5	154063032	+	cis	T	A	0.489191	0.0607215	0.872224	64.8699
rs4246123	hsa-miR-151a-5p	4727	chr8	141775168	+	cis	A	C	-0.241639	0.0300196	0.445688	64.7651
rs4246124	hsa-miR-151a-5p	4727	chr8	141775337	+	cis	T	C	-0.241657	0.0300194	0.445173	64.7752
rs4378011	hsa-miR-151a-5p	4727	chr8	141774576	+	cis	G	A	-0.241624	0.0300197	0.446337	64.7563
rs7840381	hsa-miR-151a-5p	4727	chr8	141774282	+	cis	A	C	-0.241574	0.0300203	0.577567	64.7269
rs6578133	hsa-miR-151a-5p	4727	chr8	141773852	+	cis	A	T	-0.241563	0.0300206	0.446305	64.7201
rs755837	hsa-miR-127-3p	5062	chr14	101125070	+	cis	A	G	0.554066	0.0688895	0.836341	64.6615
rs4335057	hsa-miR-183-3p	5161	chr7	129416035	+	cis	A	G	0.418654	0.0520615	0.502935	64.6411
rs10111363	hsa-miR-151a-5p	4727	chr8	141928350	+	cis	A	C	-0.240769	0.029939	0.43932	64.6461
rs6947908	hsa-miR-183-3p	5161	chr7	129416703	+	cis	C	T	0.425855	0.0529712	0.503641	64.6065
rs7154135	hsa-miR-370-3p	4573	chr14	101077741	+	cis	C	A	0.609007	0.0757367	0.377299	64.6311
rs7824374	hsa-miR-151a-5p	4727	chr8	142016909	+	cis	A	G	-0.243581	0.0302944	0.56049	64.6216
rs7829671	hsa-miR-151a-5p	4727	chr8	142018135	+	cis	G	A	-0.243905	0.0303326	0.442731	64.6302
rs10224368	hsa-miR-339-3p	5193	chr7	1081972	+	cis	C	A	-0.296917	0.0369413	0.630564	64.5769
rs12898185	hsa-miR-370-3p	4573	chr14	101078774	+	cis	T	G	0.609008	0.075745	0.377961	64.6173
rs10790505	hsa-miR-125b-5p	5225	chr11	122371459	+	cis	T	A	0.425317	0.0529483	0.336089	64.4995
rs10093049	hsa-miR-151a-5p	4727	chr8	141957504	+	cis	C	G	-0.240579	0.0299492	0.440159	64.5001
rs34496768	hsa-miR-151a-5p	4727	chr8	141958190	+	cis	T	A	-0.240573	0.0299492	0.566913	64.4967
rs35426024	hsa-miR-151a-5p	4727	chr8	141755310	+	cis	A	G	-0.241179	0.0300232	0.447191	64.5032
rs3923115	hsa-miR-151a-5p	4727	chr8	141754451	-	cis	A	G	-0.241167	0.0300233	0.447179	64.4962
rs6987946	hsa-miR-151a-5p	4727	chr8	141927659	+	cis	T	C	-0.240518	0.0299419	0.572469	64.4989
rs11781597	hsa-miR-151a-5p	4727	chr8	142005742	+	cis	A	C	-0.244131	0.0303936	0.427846	64.4907
rs4905989	hsa-miR-127-3p	5062	chr14	101124278	+	cis	A	G	0.561979	0.0699852	0.831177	64.4549
rs2949186	hsa-miR-339-3p	5193	chr7	1205146	-	cis	C	T	0.299063	0.0372543	0.583646	64.4178
rs2166869	hsa-miR-151a-5p	4727	chr8	141960578	-	cis	T	C	-0.243521	0.0303295	0.439831	64.44
rs2960842	hsa-miR-339-3p	5193	chr7	1205166	+	cis	T	G	0.299049	0.0372588	0.584026	64.3959
rs4961290	hsa-miR-151a-5p	4727	chr8	141751712	+	cis	A	C	-0.241073	0.0300237	0.445139	64.4442
rs12538588	hsa-miR-183-3p	5161	chr7	129416352	+	cis	G	A	0.422114	0.0526005	0.549101	64.3741
rs13273095	hsa-miR-151a-5p	4727	chr8	141926938	+	cis	T	A	-0.240348	0.0299437	0.438247	64.3999
rs2949189	hsa-miR-339-3p	5193	chr7	1204226	-	cis	G	A	0.291857	0.0363709	0.540204	64.367
rs4445273	hsa-miR-151a-5p	4727	chr8	141750673	+	cis	T	C	-0.240977	0.0300242	0.445323	64.3911
rs11761037	hsa-miR-339-3p	5193	chr7	1126535	+	cis	A	G	-0.621072	0.0774164	0.947676	64.3355
rs306948	hsa-miR-151a-5p	4727	chr8	142016384	-	cis	A	C	-0.242283	0.0301905	0.566991	64.3754
rs911330	hsa-miR-409-3p	5252	chr14	101099721	+	cis	T	C	0.371686	0.0463338	0.783938	64.3265
rs12548549	hsa-miR-151a-5p	4727	chr8	141967272	+	cis	T	C	-0.240295	0.0299477	0.56641	64.3542
rs11167012	hsa-miR-151a-5p	4727	chr8	141968408	+	cis	C	A	-0.240278	0.0299484	0.566639	64.3425
rs10089966	hsa-miR-151a-5p	4727	chr8	141972542	+	cis	A	C	-0.240255	0.0299493	0.439679	64.326
rs11775023	hsa-miR-151a-5p	4727	chr8	141969345	+	cis	G	C	-0.240267	0.0299488	0.439382	64.3347
rs11775885	hsa-miR-151a-5p	4727	chr8	141969994	+	cis	G	A	-0.240262	0.029949	0.439754	64.3311
rs1375062	hsa-miR-151a-5p	4727	chr8	141965781	-	cis	G	T	-0.240253	0.0299495	0.439046	64.3244
rs6578146	hsa-miR-151a-5p	4727	chr8	141965867	+	cis	C	A	-0.240261	0.0299494	0.572926	64.3291
rs6578147	hsa-miR-151a-5p	4727	chr8	141965868	+	cis	C	G	-0.240264	0.029949	0.573955	64.3324
rs10092810	hsa-miR-151a-5p	4727	chr8	141965154	+	cis	T	C	-0.240232	0.0299507	0.4398	64.3077
rs10117917	hsa-miR-204-5p	711	chr9	73528249	+	cis	G	T	-1.31777	0.161079	0.953903	66.7381
rs11992645	hsa-miR-151a-5p	4727	chr8	141965397	+	cis	A	G	-0.240237	0.0299505	0.439793	64.3114
rs13265704	hsa-miR-151a-5p	4727	chr8	141973152	+	cis	C	T	-0.240241	0.0299496	0.439533	64.3175
rs13269453	hsa-miR-151a-5p	4727	chr8	141961177	+	cis	C	T	-0.240243	0.0299514	0.442764	64.3109
rs13270490	hsa-miR-151a-5p	4727	chr8	141961179	+	cis	A	G	-0.240235	0.0299514	0.442515	64.3063
rs306951	hsa-miR-151a-5p	4727	chr8	142015648	-	cis	T	C	-0.24199	0.0301702	0.567206	64.3063
rs4905991	hsa-miR-668-3p	4686	chr14	101140026	+	cis	C	T	0.510426	0.0636291	0.761978	64.3234
rs9324537	hsa-miR-151a-5p	4727	chr8	141974134	+	cis	C	G	-0.24023	0.0299499	0.439689	64.3099
rs10088980	hsa-miR-151a-5p	4727	chr8	141963690	+	cis	C	G	-0.240216	0.0299514	0.439828	64.2958
rs4440675	hsa-miR-151a-5p	4727	chr8	141975457	+	cis	T	C	-0.240213	0.0299506	0.43738	64.298
rs727944	hsa-miR-151a-5p	4727	chr8	141975188	-	cis	T	A	-0.240219	0.0299503	0.439635	64.3026
rs7843337	hsa-miR-151a-5p	4727	chr8	141962642	+	cis	T	C	-0.240207	0.0299516	0.439806	64.2904
rs10104187	hsa-miR-151a-5p	4727	chr8	141978460	+	cis	T	C	-0.240185	0.0299514	0.439622	64.2797
rs1190907	hsa-miR-409-3p	5252	chr14	101099364	+	cis	A	G	0.371204	0.0463071	0.782041	64.2341
rs11990900	hsa-miR-151a-5p	4727	chr8	141977920	+	cis	C	T	-0.240189	0.0299512	0.439626	64.2826
rs1190906	hsa-miR-409-3p	5252	chr14	101099142	+	cis	T	C	0.371188	0.046307	0.781763	64.2287
rs13259836	hsa-miR-151a-5p	4727	chr8	141965888	+	cis	A	G	-0.243229	0.0303333	0.439041	64.2702
rs10094003	hsa-miR-151a-5p	4727	chr8	141857154	+	cis	C	T	-0.239815	0.0299113	0.443298	64.2538
rs13253978	hsa-miR-151a-5p	4727	chr8	141981754	+	cis	T	C	-0.240146	0.0299523	0.426266	64.2548
rs13278775	hsa-miR-151a-5p	4727	chr8	141981929	+	cis	G	A	-0.240137	0.0299525	0.439393	64.2491
rs4327896	hsa-miR-151a-5p	4727	chr8	141857322	+	cis	A	C	-0.239796	0.0299109	0.563521	64.2452
rs4961288	hsa-miR-151a-5p	4727	chr8	141741468	+	cis	A	G	-0.240726	0.0300258	0.444879	64.2497
rs7005909	hsa-miR-151a-5p	4727	chr8	141983699	+	cis	A	G	-0.24012	0.029953	0.571678	64.238
rs9324539	hsa-miR-151a-5p	4727	chr8	141976997	+	cis	C	T	-0.240389	0.0299875	0.439652	64.2339
rs10873520	hsa-miR-370-3p	4573	chr14	101175967	+	cis	G	A	0.636891	0.0794468	0.833439	64.2374
rs11218726	hsa-miR-100-5p	3502	chr11	122513878	+	cis	C	G	-0.870401	0.108459	0.78353	64.366
rs1031262	hsa-miR-151a-5p	4727	chr8	141985905	+	cis	T	G	-0.240077	0.0299538	0.42596	64.212
rs9324540	hsa-miR-151a-5p	4727	chr8	141990421	+	cis	T	G	-0.240061	0.0299542	0.440161	64.2013
rs11167015	hsa-miR-151a-5p	4727	chr8	141991440	+	cis	T	A	-0.240049	0.0299543	0.434927	64.1942
rs1434282	hsa-miR-181a-5p	4906	chr1	199010721	-	cis	T	C	-0.370143	0.0461937	0.715212	64.1795
rs10087782	hsa-miR-151a-5p	4727	chr8	141858620	+	cis	T	C	-0.239664	0.0299082	0.438262	64.1862
rs13280609	hsa-miR-151a-5p	4727	chr8	141971740	+	cis	G	A	-0.245258	0.0306085	0.439302	64.1765
rs11787521	hsa-miR-151a-5p	4727	chr8	141855093	+	cis	C	T	-0.244588	0.0305373	0.443287	64.1247
rs2369409	hsa-miR-151a-5p	4727	chr8	141989870	-	cis	A	G	-0.254306	0.0317584	0.571814	64.0934
rs306952	hsa-miR-151a-5p	4727	chr8	142014969	-	cis	T	C	-0.240872	0.030098	0.563095	64.02
rs12417949	hsa-miR-125b-5p	5225	chr11	122562899	+	cis	G	A	-0.439217	0.0549078	0.687563	63.9624
rs4720249	hsa-miR-339-3p	5193	chr7	1072563	+	cis	G	C	0.287535	0.0359476	0.580881	63.9551
rs9886378	hsa-miR-151a-5p	4727	chr8	141920837	+	cis	C	T	-0.241718	0.0302136	0.433887	63.9778
rs10435145	hsa-miR-339-3p	5193	chr7	1065988	+	cis	T	C	0.288897	0.0361268	0.553768	63.9233
rs35019946	hsa-miR-183-3p	5161	chr7	129409550	+	cis	C	G	0.402293	0.0503029	0.547401	63.934
rs10105905	hsa-miR-151a-5p	4727	chr8	141860895	+	cis	G	C	-0.239124	0.0298964	0.43868	63.9473
rs13254151	hsa-miR-151a-5p	4727	chr8	141925310	+	cis	T	C	-0.239562	0.0299502	0.439828	63.9514
rs13258775	hsa-miR-151a-5p	4727	chr8	141994240	+	cis	T	C	-0.239611	0.0299578	0.439197	63.9452
rs13276704	hsa-miR-151a-5p	4727	chr8	141993696	+	cis	C	T	-0.239619	0.0299578	0.439424	63.9499
rs11785111	hsa-miR-151a-5p	4727	chr8	141862562	+	cis	T	C	-0.239104	0.0298969	0.438733	63.9348
rs11781807	hsa-miR-151a-5p	4727	chr8	141994393	+	cis	T	G	-0.239573	0.0299578	0.438497	63.9252
rs12680723	hsa-miR-151a-5p	4727	chr8	141994803	+	cis	G	A	-0.239564	0.0299577	0.571968	63.9208
rs1806949	hsa-miR-151a-5p	4727	chr8	142014531	-	cis	T	C	-0.240497	0.0300735	0.436913	63.9245
rs11167016	hsa-miR-151a-5p	4727	chr8	141995180	+	cis	A	G	-0.23956	0.0299577	0.439032	63.9186
rs11786116	hsa-miR-151a-5p	4727	chr8	141864096	+	cis	A	G	-0.239068	0.0298976	0.439824	63.9128
rs13253993	hsa-miR-151a-5p	4727	chr8	141867516	+	cis	T	A	-0.239061	0.0298977	0.438721	63.9081
rs4961236	hsa-miR-151a-5p	4727	chr8	141865895	+	cis	T	C	-0.239066	0.0298977	0.565718	63.9112
rs7005021	hsa-miR-151a-5p	4727	chr8	141869896	+	cis	G	T	-0.23904	0.0298981	0.5685	63.8954
rs11990541	hsa-miR-151a-5p	4727	chr8	141998014	+	cis	A	G	-0.23951	0.0299576	0.439173	63.8925
rs13271554	hsa-miR-151a-5p	4727	chr8	141873688	+	cis	A	G	-0.23903	0.0298984	0.438705	63.8889
rs11167017	hsa-miR-151a-5p	4727	chr8	142000071	+	cis	C	T	-0.239489	0.0299576	0.438923	63.881
rs7831770	hsa-miR-151a-5p	4727	chr8	142000187	+	cis	T	A	-0.239478	0.0299576	0.439157	63.8753
rs11786709	hsa-miR-151a-5p	4727	chr8	142001948	+	cis	G	A	-0.239334	0.029959	0.43913	63.7927
rs11780104	hsa-miR-151a-5p	4727	chr8	142002107	+	cis	C	T	-0.239298	0.0299593	0.441204	63.7722
rs10110937	hsa-miR-151a-5p	4727	chr8	142002518	+	cis	G	A	-0.239282	0.0299594	0.440783	63.763
rs11783270	hsa-miR-151a-5p	4727	chr8	141735794	+	cis	T	G	-0.242614	0.0303789	0.444919	63.7535
rs1397381	hsa-miR-151a-5p	4727	chr8	142002897	-	cis	A	C	-0.239271	0.0299595	0.425371	63.7567
rs1450799	hsa-miR-125b-5p	5225	chr11	122339045	+	cis	A	C	0.430375	0.0539064	0.334031	63.716
rs11997937	hsa-miR-151a-5p	4727	chr8	141967351	+	cis	G	A	-0.24319	0.0304523	0.440567	63.7479
rs1397380	hsa-miR-151a-5p	4727	chr8	142003054	-	cis	T	C	-0.23926	0.0299595	0.439113	63.7511
rs11167018	hsa-miR-151a-5p	4727	chr8	142003311	+	cis	T	C	-0.239222	0.0299598	0.439111	63.7298
rs11218738	hsa-miR-100-5p	3502	chr11	122524951	+	cis	G	A	-0.825129	0.103221	0.752374	63.8644
rs11774305	hsa-miR-151a-5p	4727	chr8	141981197	+	cis	T	G	-0.241876	0.0302947	0.426317	63.7192
rs11783743	hsa-miR-151a-5p	4727	chr8	141907217	+	cis	A	G	-0.243044	0.0304407	0.440029	63.7199
rs7813058	hsa-miR-151a-5p	4727	chr8	142004193	+	cis	A	G	-0.239195	0.0299599	0.436482	63.7147
rs10106750	hsa-miR-151a-5p	4727	chr8	142004909	+	cis	A	G	-0.239173	0.02996	0.439093	63.7024
rs10892871	hsa-miR-100-5p	3502	chr11	122525308	+	cis	T	G	-0.824857	0.103219	0.753917	63.8246
rs13265942	hsa-miR-151a-5p	4727	chr8	141875162	+	cis	T	G	-0.23867	0.0299033	0.438779	63.676
rs170068	hsa-miR-151a-5p	4727	chr8	142013472	-	cis	G	A	-0.239559	0.0300129	0.566573	63.6833
rs11167002	hsa-miR-151a-5p	4727	chr8	141854509	+	cis	G	C	-0.243092	0.0304596	0.447169	63.6663
rs3937026	hsa-miR-100-5p	3502	chr11	122525766	+	cis	G	T	-0.824758	0.103218	0.753522	63.8104
rs17099623	hsa-miR-382-5p	4342	chr14	101173124	+	cis	A	C	0.573842	0.071888	0.793994	63.6901
rs4936722	hsa-miR-125b-5p	5225	chr11	122565179	+	cis	G	T	-0.438157	0.0549224	0.686406	63.6201
rs13282141	hsa-miR-151a-5p	4727	chr8	141862791	+	cis	G	A	-0.240266	0.0301122	0.438732	63.6378
rs3937027	hsa-miR-100-5p	3502	chr11	122525773	+	cis	C	A	-0.82454	0.103217	0.753587	63.7789
rs306954	hsa-miR-151a-5p	4727	chr8	142012959	-	cis	C	T	-0.239312	0.0299974	0.567299	63.6177
rs8006389	hsa-miR-409-3p	5252	chr14	101033435	+	cis	G	A	0.413399	0.0518372	0.403204	63.5757
rs7116968	hsa-miR-100-5p	3502	chr11	122526069	+	cis	C	T	-0.824291	0.103213	0.753623	63.7451
rs2665883	hsa-miR-151a-5p	4727	chr8	142005913	-	cis	T	C	-0.239017	0.0299655	0.5719	63.5963
rs7784059	hsa-miR-339-3p	5193	chr7	1210575	+	cis	G	A	0.294025	0.0368754	0.43136	63.5517
rs2369410	hsa-miR-151a-5p	4727	chr8	141910640	+	cis	G	A	-0.245011	0.0307196	0.56823	63.5853
rs7784202	hsa-miR-339-3p	5193	chr7	1210688	+	cis	G	C	0.294008	0.036879	0.430578	63.5318
rs8006176	hsa-miR-409-3p	5252	chr14	101033288	+	cis	G	A	0.41367	0.051892	0.405693	63.5248
rs8006543	hsa-miR-409-3p	5252	chr14	101033420	+	cis	T	C	0.413416	0.0518625	0.402597	63.5186
rs11780030	hsa-miR-151a-5p	4727	chr8	142007743	+	cis	C	G	-0.238887	0.0299675	0.438978	63.5187
rs306957	hsa-miR-151a-5p	4727	chr8	142009592	-	cis	T	C	-0.23894	0.0299733	0.568258	63.5224
rs11785430	hsa-miR-151a-5p	4727	chr8	142009527	+	cis	A	G	-0.238851	0.0299678	0.439074	63.4983
rs7816620	hsa-miR-151a-5p	4727	chr8	142004114	+	cis	T	C	-0.240439	0.030173	0.437319	63.4734
rs9324538	hsa-miR-151a-5p	4727	chr8	141976738	+	cis	A	G	-0.245157	0.0307677	0.439654	63.4623
rs13308935	hsa-miR-339-3p	5193	chr7	1203642	+	cis	G	C	0.283027	0.0355408	0.435863	63.3917
rs7815898	hsa-miR-151a-5p	4727	chr8	141876541	+	cis	C	G	-0.238186	0.0299006	0.584512	63.4292
rs2949180	hsa-miR-339-3p	5193	chr7	1209688	-	cis	A	T	0.300135	0.0377008	0.58453	63.3528
rs2400940	hsa-miR-409-3p	5252	chr14	101224922	+	cis	A	G	0.590491	0.0741798	0.77188	63.3417
rs7008498	hsa-miR-151a-5p	4727	chr8	141877028	+	cis	A	G	-0.238045	0.0298987	0.438848	63.3618
rs12881629	hsa-miR-668-3p	4686	chr14	101146413	+	cis	A	G	1.16472	0.146425	0.924691	63.2452
rs10089610	hsa-miR-151a-5p	4727	chr8	141921613	+	cis	G	T	-0.238261	0.0299554	0.439702	63.237
rs11167005	hsa-miR-151a-5p	4727	chr8	141883156	+	cis	C	T	-0.237741	0.0298936	0.439607	63.2221
rs11775840	hsa-miR-151a-5p	4727	chr8	141883233	+	cis	A	G	-0.23774	0.0298945	0.439603	63.2173
rs4074812	hsa-miR-151a-5p	4727	chr8	141883529	+	cis	G	A	-0.237735	0.029895	0.439599	63.2126
rs7141087	hsa-miR-409-3p	5252	chr14	101036052	+	cis	C	T	0.397286	0.0499775	0.403174	63.1672
rs12436130	hsa-miR-668-3p	4686	chr14	101031036	+	cis	C	T	0.515253	0.0648171	0.733407	63.1651
rs12436130	hsa-miR-370-3p	4573	chr14	101031036	+	cis	C	T	0.48435	0.0609392	0.733407	63.1444
rs13179754	hsa-miR-1303	3812	chr5	154059845	+	cis	G	A	0.476023	0.0598532	0.887544	63.2199
rs13258028	hsa-miR-151a-5p	4727	chr8	141890513	+	cis	T	G	-0.237663	0.0299095	0.436192	63.1133
rs13261338	hsa-miR-151a-5p	4727	chr8	141891821	+	cis	A	G	-0.237663	0.02991	0.439299	63.1113
rs35787906	hsa-miR-183-3p	5161	chr7	129405737	+	cis	A	G	0.379398	0.0477619	0.534585	63.0751
rs7830394	hsa-miR-151a-5p	4727	chr8	141894741	+	cis	A	G	-0.23764	0.0299124	0.439232	63.0889
rs6062579	hsa-miR-941	3628	chr20	62545095	+	cis	G	A	0.628609	0.0790593	0.391271	63.1852
rs6062579	hsa-miR-941	3628	chr20	62545095	+	cis	G	A	0.628609	0.0790593	0.391271	63.1852
rs11167006	hsa-miR-151a-5p	4727	chr8	141895497	+	cis	A	G	-0.237603	0.0299157	0.439219	63.0553
rs13250888	hsa-miR-151a-5p	4727	chr8	141899030	+	cis	A	G	-0.237632	0.02992	0.441166	63.0526
rs11991796	hsa-miR-151a-5p	4727	chr8	141898518	+	cis	T	C	-0.237616	0.0299186	0.438997	63.0497
rs13258420	hsa-miR-151a-5p	4727	chr8	141905612	+	cis	C	A	-0.23765	0.0299237	0.441795	63.0467
rs1868280	hsa-miR-151a-5p	4727	chr8	141896254	-	cis	G	A	-0.237598	0.0299162	0.443821	63.0504
rs13255947	hsa-miR-151a-5p	4727	chr8	141911445	+	cis	T	C	-0.237709	0.0299333	0.43955	63.0376
rs4961300	hsa-miR-151a-5p	4727	chr8	141910867	+	cis	A	G	-0.237712	0.0299326	0.571504	63.0417
rs6992780	hsa-miR-151a-5p	4727	chr8	141911621	+	cis	A	G	-0.237713	0.0299335	0.572174	63.0387
rs7154024	hsa-miR-668-3p	4686	chr14	101031710	+	cis	G	T	0.513442	0.064653	0.733909	63.0405
rs11774679	hsa-miR-151a-5p	4727	chr8	141917656	+	cis	A	T	-0.260786	0.0328415	0.44838	63.0286
rs11845605	hsa-miR-370-3p	4573	chr14	101037726	+	cis	C	T	0.541884	0.0682417	0.395923	63.0263
rs7154024	hsa-miR-370-3p	4573	chr14	101031710	+	cis	G	T	0.482674	0.060784	0.733909	63.0287
rs6945636	hsa-miR-339-3p	5193	chr7	1204647	+	cis	T	A	0.281699	0.0355101	0.429981	62.9072
rs6956265	hsa-miR-339-3p	5193	chr7	1204504	+	cis	G	A	0.281698	0.03551	0.42998	62.9069
rs10099696	hsa-miR-151a-5p	4727	chr8	141990510	+	cis	A	G	-0.247137	0.0311549	0.442561	62.8983
rs6974054	hsa-miR-339-3p	5193	chr7	1200477	+	cis	G	A	0.284622	0.0358919	0.616664	62.8602
rs2960838	hsa-miR-339-3p	5193	chr7	1204225	+	cis	T	C	0.287736	0.036289	0.539858	62.8453
rs4076891	hsa-miR-370-3p	4573	chr14	101036824	+	cis	G	A	0.541141	0.0682354	0.402298	62.8653
rs2960829	hsa-miR-339-3p	5193	chr7	1200568	+	cis	T	C	0.28436	0.0358842	0.584036	62.7714
rs2949187	hsa-miR-339-3p	5193	chr7	1204932	-	cis	T	G	0.288385	0.0363994	0.584315	62.7464
rs2949188	hsa-miR-339-3p	5193	chr7	1204926	-	cis	G	C	0.288217	0.0363865	0.584322	62.718
rs7784607	hsa-miR-339-3p	5193	chr7	1178694	+	cis	G	A	0.299898	0.0378634	0.632771	62.7107
rs6945392	hsa-miR-339-3p	5193	chr7	1196665	+	cis	G	C	0.302123	0.0381506	0.644361	62.6898
rs10098028	hsa-miR-151a-5p	4727	chr8	142011053	+	cis	C	G	-0.251184	0.031712	0.463	62.7123
rs11167007	hsa-miR-151a-5p	4727	chr8	141918181	+	cis	G	C	-0.237265	0.0299554	0.439864	62.7099
rs11777839	hsa-miR-151a-5p	4727	chr8	141917894	+	cis	G	T	-0.237265	0.0299554	0.439866	62.7099
rs11778798	hsa-miR-151a-5p	4727	chr8	141918880	+	cis	G	A	-0.237268	0.0299554	0.43986	62.7112
rs13250787	hsa-miR-151a-5p	4727	chr8	141916932	+	cis	G	T	-0.237265	0.0299554	0.439866	62.7099
rs13264974	hsa-miR-151a-5p	4727	chr8	141918720	+	cis	C	A	-0.237265	0.0299554	0.439862	62.7099
rs11846581	hsa-miR-370-3p	4573	chr14	101017103	+	cis	C	G	0.637975	0.0805613	0.767844	62.6851
rs2949205	hsa-miR-339-3p	5193	chr7	1200757	-	cis	T	C	0.283854	0.0358683	0.58344	62.6037
rs9324536	hsa-miR-151a-5p	4727	chr8	141878414	+	cis	T	C	-0.237331	0.0299941	0.438887	62.5829
rs2949203	hsa-miR-339-3p	5193	chr7	1201208	-	cis	T	C	0.283499	0.035856	0.584052	62.4903
rs6873342	hsa-miR-1303	3812	chr5	154051835	+	cis	G	A	0.473087	0.0597756	0.883785	62.6045
rs11671905	hsa-miR-1270	4812	chr19	20486908	+	cis	T	C	1.0482	0.13261	0.869268	62.4542
rs11671905	hsa-miR-1270	4812	chr19	20486908	+	cis	T	C	1.0482	0.13261	0.869268	62.4542
rs2949202	hsa-miR-339-3p	5193	chr7	1201266	-	cis	A	G	0.283241	0.0358446	0.584052	62.416
rs6575791	hsa-miR-370-3p	4573	chr14	101029203	+	cis	G	A	0.52471	0.0664035	0.718807	62.4118
rs2949201	hsa-miR-339-3p	5193	chr7	1201307	-	cis	C	T	0.283051	0.0358377	0.584053	62.3563
rs11850952	hsa-miR-382-5p	4342	chr14	101056280	+	cis	G	T	0.529012	0.066941	0.768505	62.4234
rs7815191	hsa-miR-151a-5p	4727	chr8	141855656	+	cis	C	G	-0.257476	0.0325935	0.565668	62.3776
rs4905978	hsa-miR-543	4662	chr14	101061271	+	cis	C	T	0.413542	0.0523617	0.304959	62.3485
rs12147845	hsa-miR-382-5p	4342	chr14	101144596	+	cis	C	T	0.989166	0.125232	0.886538	62.3605
rs6897408	hsa-miR-218-5p	5155	chr5	168306155	+	cis	C	T	-0.423868	0.0536956	0.651245	62.2896
rs2949200	hsa-miR-339-3p	5193	chr7	1201345	-	cis	C	T	0.282812	0.0358291	0.584051	62.2811
rs10151519	hsa-miR-409-3p	5252	chr14	101175798	+	cis	G	A	0.410789	0.0520694	0.817391	62.2168
rs2427546	hsa-miR-941	3628	chr20	62547032	+	cis	T	C	0.581983	0.073669	0.734864	62.3751
rs2427546	hsa-miR-941	3628	chr20	62547032	+	cis	T	C	0.581983	0.073669	0.734864	62.3751
rs7494544	hsa-miR-409-3p	5252	chr14	101032707	+	cis	G	A	0.406828	0.0515681	0.39717	62.2147
rs6575793	hsa-miR-409-3p	5252	chr14	101032217	+	cis	C	T	0.406859	0.05158	0.403349	62.1954
rs11670215	hsa-miR-125a-5p	5205	chr19	52187568	+	cis	T	G	0.45552	0.0577568	0.762315	62.1787
rs10144381	hsa-miR-494-3p	3031	chr14	101173297	+	cis	T	C	0.566806	0.0717286	0.32696	62.4018
rs2960832	hsa-miR-339-3p	5193	chr7	1202134	+	cis	G	A	0.282167	0.0358022	0.583792	62.0905
rs11166996	hsa-miR-151a-5p	4727	chr8	141722660	+	cis	A	G	-0.245986	0.0312156	0.447618	62.0719
rs11998619	hsa-miR-151a-5p	4727	chr8	141895696	+	cis	C	G	-0.238515	0.0302792	0.443811	62.0239
rs1448226	hsa-miR-151a-5p	4727	chr8	141904388	-	cis	A	G	-0.238576	0.0302872	0.444821	62.0231
rs8008669	hsa-miR-543	4662	chr14	101164297	+	cis	C	T	-3.02755	0.384327	0.947216	62.0288
rs2960843	hsa-miR-339-3p	5193	chr7	1205210	+	cis	T	A	0.288138	0.0365916	0.584252	61.9828
rs9671394	hsa-miR-411-3p	3908	chr14	101159674	+	cis	T	C	0.380663	0.0482939	0.734993	62.0978
rs2949197	hsa-miR-339-3p	5193	chr7	1202454	-	cis	T	C	0.281694	0.0357877	0.559334	61.9327
rs7493817	hsa-miR-654-5p	4232	chr14	101038460	+	cis	G	A	0.504678	0.0640893	0.776345	61.9802
rs7152089	hsa-miR-409-3p	5252	chr14	101029749	+	cis	G	A	0.409216	0.0520287	0.410251	61.8377
rs1190856	hsa-miR-543	4662	chr14	101065987	+	cis	C	T	0.405538	0.0515474	0.72015	61.8674
rs2960856	hsa-miR-339-3p	5193	chr7	1206638	-	cis	T	C	0.289368	0.0368093	0.547295	61.7758
rs11850952	hsa-miR-543	4662	chr14	101056280	+	cis	G	T	0.440123	0.0559773	0.768505	61.7929
rs12147008	hsa-miR-494-3p	3031	chr14	101186175	+	cis	T	C	0.593382	0.075358	0.79437	61.9617
rs2960833	hsa-miR-339-3p	5193	chr7	1202693	+	cis	C	A	0.280952	0.0357674	0.577502	61.6772
rs10892845	hsa-miR-125b-5p	5225	chr11	122362390	+	cis	T	G	0.420376	0.0535239	0.334571	61.6615
rs745797	hsa-miR-370-3p	4573	chr14	101141909	+	cis	G	A	0.654363	0.0833052	0.871719	61.6742
rs11977	hsa-miR-339-5p	5216	chr7	1036944	+	cis	G	C	-0.510854	0.065083	0.890579	61.5873
rs7260032	hsa-miR-1270	4812	chr19	20612299	+	cis	T	C	0.509118	0.0648455	0.591277	61.6165
rs7260032	hsa-miR-1270	4812	chr19	20612299	+	cis	T	C	0.509118	0.0648455	0.591277	61.6165
rs2960854	hsa-miR-339-3p	5193	chr7	1207404	-	cis	G	A	0.289807	0.0369351	0.574693	61.5418
rs2396994	hsa-miR-1303	3812	chr5	154052750	+	cis	T	A	0.468592	0.0596613	0.87741	61.6562
rs2960853	hsa-miR-339-3p	5193	chr7	1207438	-	cis	A	T	0.289821	0.0369443	0.582586	61.5175
rs10254002	hsa-miR-339-3p	5193	chr7	1207937	+	cis	C	T	0.289909	0.0369584	0.58434	61.5076
rs1190881	hsa-miR-370-3p	4573	chr14	101079859	+	cis	C	T	0.584855	0.0745541	0.638395	61.5125
rs12882635	hsa-miR-370-3p	4573	chr14	101079874	+	cis	C	T	0.584805	0.0745569	0.379572	61.4973
rs7809667	hsa-miR-339-3p	5193	chr7	1208440	+	cis	C	G	0.290001	0.036989	0.583573	61.4449
rs4905981	hsa-miR-370-3p	4573	chr14	101081452	+	cis	C	T	0.584764	0.0745566	0.380307	61.4892
rs11623386	hsa-miR-127-3p	5062	chr14	101135765	+	cis	G	A	0.408892	0.0521645	0.237149	61.4181
rs4905990	hsa-miR-127-3p	5062	chr14	101134984	+	cis	G	A	0.408915	0.0521694	0.236799	61.4132
rs873076	hsa-miR-543	4662	chr14	101070559	-	cis	A	G	0.397283	0.0506728	0.293345	61.4419
rs13179358	hsa-miR-1303	3812	chr5	154059746	+	cis	C	A	0.467912	0.0596476	0.887528	61.5054
rs873077	hsa-miR-543	4662	chr14	101070535	-	cis	G	A	0.397023	0.0506484	0.293822	61.4206
rs7150520	hsa-miR-127-3p	5062	chr14	101196700	+	cis	A	G	0.777951	0.099278	0.78577	61.38
rs6462277	hsa-miR-339-5p	5216	chr7	1011968	+	cis	G	T	-0.514834	0.0657266	0.888535	61.3319
rs2960836	hsa-miR-339-3p	5193	chr7	1202980	+	cis	G	T	0.279845	0.0357353	0.582722	61.3018
rs12432176	hsa-miR-127-3p	5062	chr14	101021218	+	cis	A	C	0.464598	0.0593266	0.391979	61.3033
rs879059	hsa-miR-543	4662	chr14	101069954	+	cis	A	T	0.396317	0.0505977	0.715322	61.3249
rs12881700	hsa-miR-127-3p	5062	chr14	101137230	+	cis	T	C	0.408096	0.0521188	0.240204	61.2864
rs7140556	hsa-miR-668-3p	4686	chr14	101036458	+	cis	C	A	0.483486	0.0617317	0.733164	61.3149
rs10148448	hsa-miR-370-3p	4573	chr14	101026148	+	cis	G	A	0.59279	0.0756953	0.756938	61.3021
rs10148392	hsa-miR-370-3p	4573	chr14	101026299	+	cis	A	G	0.59283	0.0757023	0.749897	61.2988
rs4905976	hsa-miR-543	4662	chr14	101060605	+	cis	G	A	0.400896	0.0511974	0.30942	61.2888
rs4905977	hsa-miR-543	4662	chr14	101061208	+	cis	C	G	0.400603	0.0511701	0.305177	61.2646
rs1190850	hsa-miR-543	4662	chr14	101064184	+	cis	G	A	0.399564	0.051043	0.715878	61.2512
rs2150518	hsa-miR-543	4662	chr14	101063229	-	cis	C	T	0.399757	0.0510669	0.305598	61.2532
rs1467536	hsa-miR-543	4662	chr14	101061851	+	cis	A	G	0.400077	0.0511155	0.303917	61.2346
rs4900471	hsa-miR-411-3p	3908	chr14	101162047	+	cis	G	A	0.367664	0.0469434	0.303307	61.3101
rs12655636	hsa-miR-1303	3812	chr5	154057618	+	cis	T	C	0.466916	0.0596202	0.887688	61.3002
rs1190852	hsa-miR-543	4662	chr14	101064905	+	cis	G	A	0.399157	0.051012	0.719702	61.2008
rs7142298	hsa-miR-543	4662	chr14	101128504	+	cis	C	T	0.517335	0.0661158	0.865736	61.1993
rs2949194	hsa-miR-339-3p	5193	chr7	1203034	-	cis	G	C	0.279398	0.0357211	0.582721	61.1544
rs17576305	hsa-miR-543	4662	chr14	101127595	+	cis	G	C	0.517703	0.0661782	0.867334	61.1709
rs10151519	hsa-miR-654-5p	4232	chr14	101175798	+	cis	G	A	0.547059	0.0699109	0.817391	61.2029
rs879058	hsa-miR-543	4662	chr14	101069901	+	cis	T	G	0.395005	0.0504992	0.713116	61.1576
rs7144375	hsa-miR-668-3p	4686	chr14	101137384	+	cis	T	C	0.665408	0.0850834	0.875122	61.1366
rs17660362	hsa-miR-668-3p	4686	chr14	101136145	+	cis	A	G	0.664811	0.0850119	0.884765	61.1296
rs11846102	hsa-miR-127-3p	5062	chr14	101138673	+	cis	T	C	0.406935	0.0520501	0.238009	61.0993
rs7143357	hsa-miR-382-5p	4342	chr14	101054155	+	cis	T	C	0.532627	0.0681006	0.760352	61.1426
rs10144381	hsa-miR-376a-3p	4927	chr14	101173297	+	cis	T	C	0.528513	0.0676038	0.32696	61.0933
rs10144381	hsa-miR-376a-3p	4927	chr14	101173297	+	cis	T	C	0.528513	0.0676038	0.32696	61.0933
rs7147982	hsa-miR-654-5p	4232	chr14	101046649	+	cis	C	T	0.490383	0.0627025	0.729393	61.1358
rs12881545	hsa-miR-433-3p	2727	chr14	101176212	+	cis	G	C	0.435048	0.0555271	0.386125	61.3403
rs28527393	hsa-miR-668-3p	4686	chr14	101130025	+	cis	T	C	0.66207	0.0847058	0.881156	61.0654
rs7156735	hsa-miR-668-3p	4686	chr14	101132229	+	cis	T	C	0.662617	0.0847777	0.87585	61.0627
rs11160594	hsa-miR-382-5p	4342	chr14	101049906	+	cis	C	T	0.5325	0.068114	0.762389	61.0894
rs17660210	hsa-miR-668-3p	4686	chr14	101131477	+	cis	A	G	0.662502	0.0847648	0.88486	61.0602
rs879060	hsa-miR-543	4662	chr14	101069845	+	cis	G	A	0.394025	0.050415	0.716363	61.0578
rs10220322	hsa-miR-668-3p	4686	chr14	101130334	+	cis	T	G	0.661942	0.0846968	0.880715	61.0549
rs7145610	hsa-miR-382-5p	4342	chr14	101049406	+	cis	T	C	0.532409	0.0681153	0.761458	61.0663
rs1190872	hsa-miR-543	4662	chr14	101069704	+	cis	G	A	0.39385	0.0504022	0.719259	61.0348
rs1888581	hsa-miR-654-5p	4232	chr14	101042715	-	cis	A	C	0.489972	0.062684	0.746778	61.0695
rs6575792	hsa-miR-668-3p	4686	chr14	101029324	+	cis	G	A	0.566142	0.0724547	0.393401	61.0285
rs8007901	hsa-miR-668-3p	4686	chr14	101130576	+	cis	T	C	0.661502	0.0846632	0.879943	61.0221
rs17577779	hsa-miR-543	4662	chr14	101200445	+	cis	C	T	0.471302	0.0603223	0.552536	61.0179
rs7809203	hsa-miR-339-3p	5193	chr7	1087454	+	cis	C	T	0.280208	0.0358794	0.553967	60.9683
rs12417949	hsa-miR-100-5p	3502	chr11	122562899	+	cis	G	A	-0.761775	0.097451	0.687563	61.0707
rs7803229	hsa-miR-339-3p	5193	chr7	1157449	+	cis	G	A	0.277103	0.0355013	0.523509	60.9013
rs13307734	hsa-miR-339-3p	5193	chr7	1203745	+	cis	A	C	0.278607	0.0356969	0.58414	60.8911
rs28478065	hsa-miR-668-3p	4686	chr14	101139651	+	cis	C	A	0.66877	0.0856809	0.883946	60.8975
rs1190818	hsa-miR-409-3p	5252	chr14	101230502	+	cis	T	G	0.586696	0.0751949	0.780626	60.8533
rs7140556	hsa-miR-370-3p	4573	chr14	101036458	+	cis	C	A	0.45293	0.0580369	0.733164	60.8784
rs1190857	hsa-miR-543	4662	chr14	101066354	+	cis	T	G	0.391987	0.0502572	0.720297	60.8077
rs4243729	hsa-miR-543	4662	chr14	101066656	+	cis	A	C	0.391913	0.0502484	0.304594	60.8064
rs11670644	hsa-miR-99b-5p	5169	chr19	52175554	+	cis	T	C	0.356052	0.0456667	0.732885	60.7658
rs12147845	hsa-miR-654-5p	4232	chr14	101144596	+	cis	C	T	0.959869	0.123031	0.886538	60.8402
rs12881760	hsa-miR-433-3p	2727	chr14	101176335	+	cis	G	C	0.422053	0.0539874	0.366735	61.0703
rs7143357	hsa-miR-543	4662	chr14	101054155	+	cis	T	C	0.444068	0.0569371	0.760352	60.8024
rs1190862	hsa-miR-543	4662	chr14	101067773	+	cis	G	T	0.391787	0.0502356	0.70889	60.798
rs7798572	hsa-miR-339-3p	5193	chr7	1210755	+	cis	T	C	0.283284	0.0363376	0.581723	60.7524
rs13186731	hsa-miR-1303	3812	chr5	154056002	+	cis	C	T	0.464737	0.0595606	0.888169	60.8512
rs2198171	hsa-miR-99b-5p	5169	chr19	52174483	+	cis	A	G	0.356395	0.0457273	0.732592	60.7218
rs2949191	hsa-miR-339-3p	5193	chr7	1203889	-	cis	G	C	0.278089	0.0356815	0.584147	60.7176
rs7784502	hsa-miR-339-3p	5193	chr7	1210898	+	cis	G	A	0.283285	0.0363532	0.431121	60.7008
rs6953538	hsa-miR-339-3p	5193	chr7	1196974	+	cis	G	A	0.286545	0.0367866	0.618639	60.6512
rs2949190	hsa-miR-339-3p	5193	chr7	1203904	-	cis	A	T	0.277879	0.0356758	0.584152	60.6449
rs11160594	hsa-miR-543	4662	chr14	101049906	+	cis	C	T	0.443649	0.056947	0.762389	60.667
rs7145610	hsa-miR-543	4662	chr14	101049406	+	cis	T	C	0.44365	0.0569478	0.761458	60.6655
rs13185173	hsa-miR-1303	3812	chr5	154055081	+	cis	A	G	0.464062	0.0595415	0.887891	60.7133
rs8014970	hsa-miR-668-3p	4686	chr14	101140792	+	cis	T	G	0.668697	0.0858636	0.881855	60.6255
rs6575791	hsa-miR-668-3p	4686	chr14	101029203	+	cis	G	A	0.550054	0.0706696	0.718807	60.5563
rs9671394	hsa-miR-376a-3p	4927	chr14	101159674	+	cis	T	C	0.476956	0.0613016	0.734993	60.5114
rs9671394	hsa-miR-376a-3p	4927	chr14	101159674	+	cis	T	C	0.476956	0.0613016	0.734993	60.5114
rs4936722	hsa-miR-100-5p	3502	chr11	122565179	+	cis	G	T	-0.759385	0.0974919	0.686406	60.6371
rs2949173	hsa-miR-339-3p	5193	chr7	1214222	-	cis	A	G	0.289091	0.0371751	0.436642	60.4503
rs2949184	hsa-miR-339-3p	5193	chr7	1209027	-	cis	G	T	0.284625	0.0366051	0.581296	60.4359
rs28720071	hsa-miR-133a-3p	5156	chr20	61175024	+	cis	G	A	1.50634	0.19374	0.747014	60.4284
rs6575803	hsa-miR-127-3p	5062	chr14	101257755	+	cis	C	T	1.00347	0.129068	0.927121	60.423
rs34165383	hsa-miR-1303	3812	chr5	154026473	+	cis	C	G	0.585414	0.0752232	0.903138	60.5333
rs2960840	hsa-miR-339-3p	5193	chr7	1204700	+	cis	T	C	0.277156	0.0356546	0.584188	60.4015
rs2960841	hsa-miR-339-3p	5193	chr7	1204894	+	cis	G	A	0.277156	0.0356546	0.58432	60.4015
rs12702438	hsa-miR-339-3p	5193	chr7	1204442	+	cis	T	C	0.277147	0.0356547	0.58418	60.3975
rs12702437	hsa-miR-339-3p	5193	chr7	1204368	+	cis	A	G	0.277144	0.0356547	0.583762	60.3963
rs12702436	hsa-miR-339-3p	5193	chr7	1204354	+	cis	A	T	0.277141	0.0356547	0.584177	60.3948
rs2960839	hsa-miR-339-3p	5193	chr7	1204295	+	cis	G	A	0.277138	0.0356547	0.584176	60.3934
rs12609385	hsa-miR-99b-5p	5169	chr19	52182465	+	cis	A	G	0.338369	0.043536	0.736533	60.3832
rs11142704	hsa-miR-204-5p	711	chr9	73764841	+	cis	G	A	-1.29381	0.163467	0.967439	62.4684
rs11142702	hsa-miR-204-5p	711	chr9	73764641	+	cis	G	A	-1.29327	0.163448	0.967342	62.4304
rs2949199	hsa-miR-339-3p	5193	chr7	1201843	-	cis	A	G	0.279834	0.0360456	0.583406	60.2464
rs35212808	hsa-miR-1303	3812	chr5	154057808	+	cis	A	G	0.46868	0.0603071	0.88763	60.3655
rs10873520	hsa-miR-543	4662	chr14	101175967	+	cis	G	A	0.54593	0.0703002	0.833439	60.2802
rs1190878	hsa-miR-382-5p	4342	chr14	101072260	+	cis	C	A	0.777139	0.100058	0.869287	60.2968
rs13225629	hsa-miR-183-3p	5161	chr7	129320602	+	cis	G	A	0.340502	0.0438778	0.590402	60.1979
rs7799900	hsa-miR-339-3p	5193	chr7	1206699	+	cis	A	G	0.281377	0.0362748	0.584327	60.145
rs11084108	hsa-miR-99b-5p	5169	chr19	52190559	+	cis	A	C	0.343184	0.044248	0.824586	60.131
rs2071243	hsa-miR-196b-5p	4148	chr7	27208280	-	cis	C	T	-0.400984	0.0516664	0.541833	60.2044
rs2183632	hsa-miR-654-5p	4232	chr14	101063388	-	cis	C	T	0.46484	0.0599251	0.307392	60.143
rs12882815	hsa-miR-433-3p	2727	chr14	101183142	+	cis	C	G	0.421436	0.0542397	0.333039	60.3267
rs10130354	hsa-miR-382-5p	4342	chr14	101149511	+	cis	C	T	0.842923	0.108838	0.901762	59.9536
rs4905978	hsa-miR-654-5p	4232	chr14	101061271	+	cis	C	T	0.466223	0.0601879	0.304959	59.974
rs7254128	hsa-miR-99b-5p	5169	chr19	52180434	+	cis	A	G	0.342977	0.0443087	0.736937	59.8941
rs12451384	hsa-miR-193a-5p	5115	chr17	30080909	+	cis	A	C	-0.395266	0.0510972	0.771104	59.8156
rs34646762	hsa-miR-218-5p	5155	chr5	168257170	+	cis	T	C	-0.574345	0.0742492	0.833755	59.8129
rs6575796	hsa-miR-382-5p	4342	chr14	101160363	+	cis	G	A	0.974242	0.125895	0.915583	59.8574
rs12154342	hsa-miR-183-3p	5161	chr7	129356939	+	cis	T	G	0.334336	0.0432337	0.590612	59.7796
rs2343844	hsa-miR-193a-5p	5115	chr17	30083327	+	cis	T	C	-0.392264	0.0507206	0.771198	59.7886
rs7723312	hsa-miR-1303	3812	chr5	154053249	+	cis	G	A	0.460563	0.0595023	0.887895	59.88
rs4905976	hsa-miR-654-5p	4232	chr14	101060605	+	cis	G	A	0.455149	0.0588306	0.30942	59.8267
rs4905977	hsa-miR-654-5p	4232	chr14	101061208	+	cis	C	G	0.454777	0.0587979	0.305177	59.7955
rs7723610	hsa-miR-1303	3812	chr5	154053349	+	cis	A	C	0.459964	0.059448	0.88791	59.8336
rs4900472	hsa-miR-127-3p	5062	chr14	101248061	+	cis	G	A	0.943564	0.122102	0.651876	59.6936
rs12880358	hsa-miR-382-5p	4342	chr14	101158809	+	cis	C	G	0.968731	0.125308	0.916601	59.7374
rs1467536	hsa-miR-654-5p	4232	chr14	101061851	+	cis	A	G	0.454123	0.0587338	0.303917	59.7538
rs873076	hsa-miR-654-5p	4232	chr14	101070559	-	cis	A	G	0.449962	0.0581972	0.293345	59.7508
rs2150518	hsa-miR-654-5p	4232	chr14	101063229	-	cis	C	T	0.453577	0.0586766	0.305598	59.7266
rs4905991	hsa-miR-127-3p	5062	chr14	101140026	+	cis	C	T	0.397889	0.0515016	0.761978	59.6637
rs1190850	hsa-miR-654-5p	4232	chr14	101064184	+	cis	G	A	0.453336	0.0586482	0.715878	59.7209
rs873077	hsa-miR-654-5p	4232	chr14	101070535	-	cis	G	A	0.449633	0.0581688	0.293822	59.7214
rs4905998	hsa-miR-433-3p	2727	chr14	101181781	+	cis	A	G	0.421231	0.0543964	0.327036	59.9212
rs2960848	hsa-miR-339-3p	5193	chr7	1212211	-	cis	C	A	0.289364	0.03747	0.436816	59.615
rs7220518	hsa-miR-193a-5p	5115	chr17	30103665	+	cis	C	T	-0.39675	0.0513829	0.77244	59.5974
rs1190852	hsa-miR-654-5p	4232	chr14	101064905	+	cis	G	A	0.452797	0.0586116	0.719702	59.6535
rs1190856	hsa-miR-654-5p	4232	chr14	101065987	+	cis	C	T	0.457208	0.0591956	0.72015	59.6271
rs17576123	hsa-miR-543	4662	chr14	101126289	+	cis	C	T	0.537396	0.0695951	0.869062	59.5999
rs6949451	hsa-miR-196b-5p	4148	chr7	27215041	+	cis	C	T	-0.399425	0.0517103	0.544511	59.6358
rs879059	hsa-miR-654-5p	4232	chr14	101069954	+	cis	A	T	0.448834	0.0581109	0.715322	59.6281
rs28379186	hsa-miR-382-5p	4342	chr14	101168073	+	cis	G	T	0.763731	0.0988951	0.840057	59.6117
rs12702441	hsa-miR-339-3p	5193	chr7	1205666	+	cis	A	C	0.278618	0.036115	0.58399	59.4943
rs12702440	hsa-miR-339-3p	5193	chr7	1205483	+	cis	A	G	0.2785	0.0361022	0.584242	59.4861
rs6792305	hsa-miR-885-5p	4223	chr3	10578663	+	cis	A	G	-1.2179	0.157847	0.954547	59.5043
rs7215931	hsa-miR-193a-5p	5115	chr17	30099125	+	cis	G	A	-0.393529	0.0510463	0.767522	59.4095
rs879058	hsa-miR-654-5p	4232	chr14	101069901	+	cis	T	G	0.447402	0.0579987	0.713116	59.4777
rs4794905	hsa-miR-193a-5p	5115	chr17	30085149	+	cis	C	T	-0.39275	0.0509548	0.771215	59.3872
rs7443642	hsa-miR-1303	3812	chr5	154053450	+	cis	C	T	0.454701	0.0589435	0.888302	59.4774
rs7493050	hsa-miR-370-3p	4573	chr14	101037599	+	cis	G	A	0.553746	0.0718407	0.396238	59.3868
[truncated: 7,502 more rows]

## Sheet: Table S2
Table S2. Univariate Cox regression analysis identified 1,291 DEGs significantly associated with overall survival in breast cancer
gene	HR	exp(-coef)	Lower95	Upper95	p
KRT16P4	4.22871689606839	0.236478351371722	1.00146	17.8560271690118	0.0497688556386534
AC004678.1	3.85734420573594	0.259245726246826	1.00137540203917	14.8586676796986	0.0497669643403964
TMEM155	0.0349447700648749	28.6165854902894	0.00122539778802136	0.996522897971557	0.0497623037715652
LINC01798	2.02420908190525e-06	494020.113307054	4.19950780276241e-12	0.975691104698613	0.0495707032664501
NDUFAF6	1.37952193642306	0.724888799226264	1.00061148369446	1.90191778136091	0.0495654747114966
KAT2B	1.38174545342488	0.723722301760674	1.00069577447359	1.90789303478839	0.0495081747273709
CLCNKB	0.0982048453594731	10.1827969520196	0.00970983315374107	0.993239687992192	0.049332161076873
CRYBG3	1.33224731679071	0.750611382283679	1.00086875845297	1.77334230697686	0.0493084250089102
CFD	0.877890883898325	1.13909372832241	0.771038079508442	0.999551675220917	0.0492136591762082
RCC1	1.37516225574256	0.727186916179591	1.0011197486433	1.88895607361827	0.0491977979542083
SYN1	1.31664372214051	0.759506906222335	1.00103661884177	1.73175552064998	0.0491401220762683
ADIPOQ	0.864520951617447	1.15670996536184	0.747813843586848	0.999441882756128	0.0491245547077589
MCRIP2	0.747619405418925	1.33757897768806	0.559567359558815	0.998869511973738	0.0491122573077184
LINC02532	1.80678021838271	0.553470748586743	1.00230377771262	3.25695146534213	0.0491120000539127
ARRDC3	1.2988777024655	0.769895424412799	1.0010211721635	1.68536224095619	0.0491090356640884
ZNF209P	1.4279565942724	0.700301398523627	1.00151169192377	2.03598225719091	0.0490323768897506
HYAL3	0.668421686005121	1.49606157450783	0.447664687595503	0.998040637785647	0.0488896077344116
RDH5	0.264036807435569	3.78735074746736	0.0702002895220515	0.993093278609183	0.0488133892948088
ERVV-1	1.77545114635965	0.563237125420422	1.00306376250763	3.14259859735068	0.0487851722600869
TEX22	0.447989406018917	2.23219564249645	0.20162538305167	0.995383145056445	0.0486867617877036
AP005230.1	4.00238413060953	0.249851080597731	1.00816688494687	15.8893125415433	0.04866369341349
GEN1	1.57759124815023	0.633877755833476	1.00290548342475	2.48158394522025	0.0485506436364152
AQP7	0.672951930441879	1.48599023907008	0.454053694064319	0.997380500600664	0.0484921657439485
CHI3L1	0.899579759373212	1.11163016906556	0.809816762499606	0.99929240903353	0.0484771386304754
KRT18P25	0.172379484015202	5.80115438744329	0.0301334116859125	0.986104289121669	0.0481899686422618
KANK4	0.787886857809261	1.26921776913569	0.621966684096788	0.998069055113489	0.0481565795396873
NFIL3	1.24057675556827	0.806076686115186	1.00182729245526	1.53622355674147	0.0480751153442919
CYB561	1.25009961433856	0.7999362519035	1.00189599530064	1.55979168805888	0.0480712595397879
AL662844.4	0.501038430950972	1.99585488502748	0.252563345388196	0.993966519187329	0.048010089017911
ACTL8	1.12971274296166	0.88518077381193	1.00108213095336	1.27487130391044	0.0479851357892665
THSD7B	0.432433911254823	2.31249209179324	0.188400611770212	0.992560936220434	0.0479763280026
FP325317.1	0.084517370544765	11.8318872623983	0.00730368230638767	0.978025278776682	0.0479569406220887
AC026355.3	1.35590956084579	0.737512315626876	1.00278257668318	1.83338919117846	0.0479269033333625
RTN1	0.819652813030696	1.22002875376278	0.673092246248168	0.998125795764152	0.0478578835765988
AC093496.1	0.410941280472032	2.43343768932471	0.17030855359237	0.991569316008561	0.047838222055352
ANKRD53	0.378714102361514	2.64051429234979	0.144780924331156	0.990630305684705	0.0477988469401851
CIDEA	0.780255528855335	1.28163141819327	0.610326937482917	0.997496018806083	0.0477069655236686
SLC7A10	0.466739574281681	2.14252241528697	0.21953694037215	0.992296922018506	0.0476969707829919
AC112206.3	1.45864692158542	0.68556686693795	1.00385008199496	2.11949062914087	0.0476900751762297
MORN3	0.629110401759093	1.58954612291235	0.39772588362759	0.995107218045873	0.0475992762422634
SRL	0.221925739237081	4.5060118012346	0.0500735230354624	0.983574367256826	0.0475053582143109
AC046185.3	0.634192001142532	1.57680954379501	0.404226210853175	0.994986182277176	0.047497358932452
GABRG3	2.29179267907506	0.436339643254113	1.00924526012468	5.20419950569119	0.0474840589845397
LINC01497	2.06281966407721	0.48477335048449	1.00818143873974	4.22069362021066	0.0474489304380814
MTND6P21	4.26111929005959	0.234680123209134	1.01719123195999	17.8502694809231	0.0473355412175193
EFNA5	1.1833489564894	0.845059265499048	1.00199063771568	1.39753277138095	0.0473235132882939
OR7E62P	1.24623454136627	0.802417174943398	1.00262411805253	1.54903567960353	0.0473027747572931
PASK	0.619390266305254	1.61449098314885	0.385898805730097	0.994157785142304	0.0472296421421639
AC008406.3	1.87921085921205	0.532138261705927	1.00830713611421	3.50233904620554	0.0470324404879786
AC106798.1	1.80165154737348	0.555046285980127	1.00778275194238	3.22088098044651	0.0470200977574769
HHIP-AS1	0.199812436309969	5.00469349389594	0.0407852847984741	0.97890721865498	0.0470046409324526
TLN2	0.672966071878437	1.48595901307286	0.455330964391676	0.994624502430991	0.0469218207397416
ARSI	0.704032413210904	1.42038914861784	0.498044890275882	0.995214785914192	0.0469085454515543
AC091182.2	1.40355465351241	0.712476708689247	1.00467330255449	1.96080224326405	0.0468896615381877
REV3L	1.3870576581465	0.720950563321411	1.00453397206224	1.91524527843809	0.0468733502276783
MGST1	1.22569065559163	0.815866544660329	1.00290037424955	1.49797290117556	0.0467829502701475
LYNX1	1.19592891526685	0.836170099438454	1.00258040081814	1.42656486123626	0.0467446649001639
CD248	0.791318953470374	1.26371293852427	0.628326813551551	0.996592334778774	0.0467043518358456
RTBDN	1.3053760886713	0.766062752856053	1.00411975143706	1.69701545103167	0.0465166187679822
LINC00922	0.580183102913204	1.72359380164438	0.339567949430191	0.991296244156266	0.046376588826379
TP63	0.806824212624975	1.23942735524326	0.65326124428922	0.996485427183413	0.0462999865644493
LINC02018	0.0197410781263887	50.6557946631728	0.000415728473564264	0.937415140827351	0.0462859161429929
CTBP2P8	0.0575595710075828	17.3733052991007	0.00347869905892471	0.952397479188979	0.0461488464410632
AC027559.1	0.363799132984982	2.74876960754406	0.134693706015948	0.982598319367311	0.0460873345248145
SRPK3	1.25095613304348	0.799388542559906	1.00389744982035	1.55881584028242	0.0460848086375903
PTGDS	0.450848109254268	2.21804190696078	0.206098495995037	0.986246972045071	0.0460823036599819
RABIF	1.55986878999494	0.641079561572127	1.00788997660421	2.4141431093483	0.0460174987627765
KCNE4	0.883209962989292	1.13223360458415	0.781797343719682	0.997777550652874	0.0459646767287336
MYO1G	0.689337517761558	1.45066817666799	0.478368381769026	0.993347870602166	0.0459590328644551
KCNH5	3.88979235944112	0.257083131332923	1.02478661409832	14.7645220882197	0.0459403574676466
FCER1A	0.810856284692383	1.23326	0.65998348488339	0.996218738020852	0.045930627437842
FGF1	0.755834233829693	1.32304142263199	0.574204780839756	0.994915765405912	0.0458997383514704
AL161908.1	0.777169616505039	1.2867204002352	0.606816268890065	0.99534676933326	0.0458350474928053
TRPM2	1.33167699598635	0.750932848591648	1.00536992045707	1.76389166371023	0.0457917710237562
AC061975.6	1.56186857443073	0.640258736471779	1.0083860151859	2.41914644496987	0.045784649581847
KCTD5	1.56121227004001	0.640527889250047	1.00868620428573	2.41639445624165	0.0456332140472764
FMOD	0.856565751879217	1.16745270028145	0.735931825840958	0.996973987983187	0.045598055647624
CYGB	0.740476737996281	1.35048131654478	0.551671978140018	0.993898224380085	0.0454226658382676
CACNA1D	0.745270248397924	1.34179514364039	0.558835822162464	0.993901466441122	0.0453266992281757
KIF18A	1.32788721914801	0.753076003428672	1.00598628935268	1.75279174819695	0.0452739374427082
AC090825.1	0.208629876064847	4.79317736683684	0.044999193714501	0.967271224079891	0.0452328247077772
CELSR3	1.32040071946044	0.757345846046366	1.00617705574235	1.73275473735123	0.0450300368197355
FKBP4	1.31502320914984	0.760442852294977	1.00635835260824	1.71836010117157	0.044813465366886
AC024909.1	0.317945654220094	3.14519159713931	0.103859330298519	0.973330357001974	0.0447158607973359
LIPE-AS1	0.210756167618535	4.74481962402155	0.0461026712018047	0.963461791504898	0.0446469252404234
NCAPH	1.28603968718872	0.777580979779869	1.00611978285959	1.64383814452366	0.0445711423119927
AC008033.3	0.0395077380754528	25.3114971575992	0.0016887497634441	0.924270369492345	0.0445451411441916
STXBP1	1.44073813861153	0.694088657196043	1.00912486191038	2.05695693605272	0.0444350922157168
UNC5B	0.769496189664597	1.29955159418772	0.596049909186904	0.993414103050655	0.0443603621815833
AL590226.1	0.216823395244989	4.61204843172066	0.0488735176237757	0.961919399529665	0.0443212760909564
PSD2	1.76102097253968	0.567852408116319	1.01450096137588	3.05686735034605	0.0443118487849445
AC073257.1	1.55690577216089	0.642299629098336	1.01155570967865	2.39626504026946	0.0442002825019569
C9orf163	2.23642292718955	0.447142616829041	1.0213705213648	4.89693740384806	0.0441309904212515
TINCR	1.16699886391602	0.856898863332535	1.00408643036628	1.35634374411821	0.0441016272236397
AIFM2	0.695973411001264	1.43683650006305	0.489066609091167	0.990415170074393	0.0440655279627356
GPRASP1	0.626982095468596	1.59494187669365	0.39804461352965	0.987594190893151	0.0440290520467815
APBB1IP	0.764579005788713	1.3079093101287	0.588835815753934	0.992774285212883	0.0439691343777869
PSCA	1.12815284202305	0.886404716409486	1.00327140875824	1.26857879518361	0.0439539766122076
LINC01778	0.26598100980738	3.75966690525833	0.0733535396486949	0.964451039676754	0.0439006230397624
ZYG11A	1.34580662912232	0.74304879940453	1.00837844851664	1.79614656149577	0.0437354424303627
DNAAF3	0.632540105185247	1.58092742547469	0.405294962382245	0.987199501113982	0.0437278493533274
FAM110D	0.663950375034438	1.50613665960823	0.445953012768356	0.988512439397633	0.0437097938254876
ATG9B	1.5644752634139	0.639191953612523	1.01271473232262	2.41685320822831	0.0437057241569812
CAVIN1	0.804151133897127	1.24354733562799	0.650796230001647	0.993642889029026	0.043483283836621
WDR38	0.508963103056689	1.96477896726557	0.264228442086165	0.980376821767808	0.0434648129243711
RNU6-1191P	3.6078620141038	0.277172462830012	1.03853854260808	12.5336400901641	0.0434373817286263
GNG11	0.764296593382508	1.30839259085841	0.588832711850019	0.992046248281286	0.0433861031704286
AC012213.1	1.48785057651063	0.672110503425178	1.01203	2.18738391713934	0.0433020524657527
ACTG2	0.8818304989133	1.13400477895959	0.780588648216191	0.996203353188284	0.0432695661266747
XRCC2	1.36524239568605	0.732470661004844	1.00955410329591	1.84624755908924	0.0432061736070063
NEIL3	1.34514300040772	0.743415383863943	1.00913795518137	1.79302510846565	0.0431765903513731
AL031985.3	1.49930671693326	0.66697493495223	1.01261743431578	2.21991104958614	0.0431163489544792
ABCA17P	0.366412131710321	2.72916727765603	0.138595242856068	0.968704607011142	0.042963562014237
RBPMS	0.768077206469068	1.30195244902151	0.594896763239932	0.991672222058121	0.0429584206848807
LRRC4B	0.301072447357407	3.32145969774806	0.0941616452696418	0.962649052044577	0.042954467136272
LSMEM2	0.0184102969993245	54.3174289929538	0.000385739095461985	0.878674315335869	0.0428114339792943
AGR2	0.931303904541584	1.07376334956121	0.869330267012593	0.997695577303345	0.0428029105308417
LTF	0.930867139752612	1.07426716154763	0.8685329060732	0.997675074613902	0.0427868968428701
KCNG2	0.0876475696006297	11.4093294834819	0.0083175424200642	0.923601716579875	0.0427536952412126
EMX1	0.645064952779081	1.55023148551441	0.422117117590949	0.985766215022597	0.0427419828157342
AC053545.1	0.0819682744874178	12.1998420273383	0.00729650594469771	0.920824031854197	0.0426829494400646
AP003555.2	0.521533940404252	1.91742075160991	0.277916238691656	0.978703699625708	0.0426632704242813
RPL19P4	0.441801856825425	2.26345811940565	0.200630977437618	0.972875092307633	0.0425355663519805
MEG3	0.582901922213901	1.71555447304399	0.346004661612236	0.981994431339316	0.0425354958418494
LINC01426	0.497954636605102	2.00821505914211	0.253870834893863	0.976712509021307	0.0425075908391191
LAMB3	0.85608606768441	1.1681068501732	0.736841035017921	0.994628855415919	0.0423224584945055
CSRP1	0.745342146979381	1.34166570889981	0.561228445541884	0.989855237161843	0.0423154902421473
PPP1R14A	0.761083347963848	1.31391654104026	0.584765612963072	0.990564167432396	0.0423083551288022
AC084759.3	0.028295557866719	35.3412364128078	0.0009088888010061	0.880898294821733	0.0421279815837161
AP001094.2	0.0843339743227109	11.8576173841093	0.00776679307957834	0.915721476314878	0.0421213850716403
SEZ6L2	1.17501210473382	0.85105506230213	1.00577065486612	1.37273188434275	0.0421052435648332
NAXE	0.71244511187541	1.40361690091134	0.513872155990272	0.98775158668993	0.0419623926441024
MYH1	0.0146559558821938	68.2316464404035	0.000250848995727753	0.856280258159497	0.0418786991449333
LINC01517	4.23225438183731	0.236280693403377	1.05447839545742	16.986575760816	0.0418731777422416
RCOR2	1.20762954244572	0.82806851344062	1.00698021526168	1.44825994561241	0.0418513474637227
C1orf105	1.77768736423191	0.562528608865976	1.02178406657731	3.09279863360511	0.041726489422966
PTN	0.876252540372052	1.1412235102627	0.771629221073786	0.995061479709117	0.0417224789651776
RNU5B-3P	0.162747814051775	6.14447576962151	0.0283685685677685	0.93366892712115	0.0416533018285649
ACTA2-AS1	0.609335554544707	1.64113187313876	0.378355654342311	0.98132488247787	0.0415999476873748
DNA2	1.36690457936655	0.731579961831294	1.01207997222093	1.84612696662015	0.0415228497474769
CST1	0.897464938261607	1.11424965741503	0.808805801919159	0.995842652831779	0.0415035134576513
TRABD2B	0.674753148633346	1.48202346595257	0.462249691102085	0.984947789808401	0.041494545737124
FMO9P	3.22027750565958	0.310532243958019	1.04831532072317	9.89224044374672	0.0411151186108254
HAND2	0.385921213302728	2.59120246705788	0.154946988861899	0.961200885354361	0.0408592038409219
AC009159.3	0.368745300852842	2.71189896572832	0.141743545096776	0.959289516910394	0.0408384746108341
AC108134.3	0.443953762758972	2.25248682156775	0.203899486138713	0.966627955765253	0.040809473598933
CACNA2D1	0.697276570284184	1.43415115696837	0.493580673936269	0.985035762421387	0.0408059622744825
AC135178.2	0.0254736158850564	39.2563036402943	0.000757117838435601	0.857072800715149	0.0407620318860094
GBX2	1.85375116257996	0.53944672844237	1.02633704850524	3.34821136757301	0.0407420895237388
RFX5-AS1	0.46062534572609	2.17096173555905	0.219218132675787	0.967874812796974	0.0407412004580796
GNAT1	8.70616971520048	0.114861073550411	1.09561359993547	69.1825942233086	0.0407257672811359
KCNMB1	0.725611931933873	1.37814712794874	0.533805531622735	0.986337991223586	0.0405804262188099
ADAM33	0.664530510999345	1.50482180042593	0.449452503514078	0.982530515674875	0.0405310360682625
LINC01208	1.34581105868135	0.743046353757724	1.01298782771387	1.78798535986023	0.0404630413608139
LINC02757	0.00418507083119569	238.944581904315	2.22429811521376e-05	0.787431223464476	0.04042317151594
RAB26	0.806018728740986	1.24066596015953	0.65583813943074	0.990589220146814	0.0403798923369261
AL121832.2	0.72241207536728	1.38425150146001	0.52938997268218	0.985812413469668	0.0403591658496781
ITGA10	0.644873681637069	1.55069128803863	0.42398608757975	0.980838941301172	0.0403266323039881
KIF23	1.28903025027796	0.775776984119932	1.01127275092075	1.64307698849674	0.0403159623401297
SERPINA9	0.566165581639072	1.76626773585381	0.328711154581426	0.975152383377079	0.0402994204114239
LINC01894	0.156403966566375	6.39369973763178	0.0265590200527192	0.921050577511467	0.0402793280853224
AL590132.1	3.45126882025736e-05	28974.8510498649	1.88650597765287e-09	0.631392458374304	0.0401897542752715
DLG3	1.63360060286061	0.612144730020848	1.02229327007646	2.61045534366762	0.0401544684039096
CHST6	1.64667027763813	0.607286117676411	1.02284644218891	2.65095804356922	0.0400779188063758
GATA3-AS1	0.832029587646016	1.20188	0.698064088371362	0.991704409739122	0.0400760354492288
SLC6A4	0.775162171474641	1.2900526325964	0.607870041058904	0.988494828661993	0.0400477098951182
MAFG-DT	0.736381343086523	1.35799203685488	0.550190617275394	0.985581115743543	0.0396262572101403
RABAC1	0.715284253529635	1.39804559525169	0.51988149962665	0.984131121639974	0.0395688964103644
PPP2R1B	1.61635827772482	0.618674716974011	1.0232746875406	2.55318939653324	0.0395322414258095
NIBAN1	0.828399628335363	1.20714684772307	0.692501134600321	0.990967248916113	0.039473681135014
TCF7L2	0.714036385323266	1.40048885540654	0.51821159383112	0.983860580571397	0.0394510135406019
OVOL2	0.716664705814339	1.39535265499605	0.522029795201816	0.983867789311514	0.0393452903503211
FGF19	0.134714070791794	7.42312955226141	0.0200138291938354	0.906767050599506	0.0393444584686891
E2F7	1.37255648548998	0.728567465580853	1.01564358821702	1.85489410627586	0.0393042236582872
TP53AIP1	0.393987332566942	2.53815266974374	0.162482844433341	0.955337892837644	0.0392967029720591
SELL	0.840008884777575	1.19046359880442	0.711712529791553	0.991432491306465	0.0392347020846406
KCNIP2	0.68090222701177	1.46863963771808	0.472623387453838	0.980966780436509	0.0391013077062546
LARP6	0.662183464738503	1.5101554980611	0.447817489710129	0.979164394085902	0.0388787766168357
HSD11B1	0.744887695069965	1.34248425181204	0.563271309936959	0.985062914581509	0.0388748243266134
MAGEA4	1.20405156435508	0.830529214532123	1.00963620479673	1.43590350934156	0.0387625593898322
AC008663.1	0.881619560106178	1.13427610417306	0.782405962906531	0.993414014732738	0.0385983722082981
LINC00987	0.393199215572862	2.54324006863308	0.162481015732283	0.951530382982436	0.0384382236273973
MANEAL	1.32341006035334	0.755623695147825	1.01511669956562	1.72533284950775	0.0383733104711047
CRB2	0.161440462606025	6.19423398482431	0.0287865833611344	0.905387855150462	0.0381774230251665
CDC20	1.18563431962996	0.843430375996622	1.00934040172831	1.39272017396445	0.0381576865360278
BX470102.1	1.56322469781919	0.639703301384036	1.02471151582288	2.38474089354755	0.0381490751074474
AL139246.5	0.647533330690627	1.54432204892596	0.429495194462417	0.976261014701498	0.0380182490905147
KRT8P9	4.44696904568993	0.22487226462015	1.08674231876514	18.197077036436	0.0379241888109249
UNC5B-AS1	0.58065747993833	1.72218568527905	0.347628931314884	0.969893695939041	0.0378247179997696
DNAJC12	0.889048037658276	1.12479861339548	0.795683111297404	0.993368342298019	0.0377550627329393
AL139128.1	0.146039274783423	6.84747306149668	0.0237835320971198	0.896732650649939	0.0377393250392734
AL359697.1	0.677967684056969	1.47499655738159	0.469983307979879	0.977992564461986	0.0376172484605803
CAPN3	0.122941283384059	8.13396421831779	0.0170655033850279	0.885679069588996	0.0374831915652041
CYP4F29P	0.78857117891331	1.26811634350884	0.630503427101532	0.98626665214397	0.0374227963980952
AC079298.3	2.83298314332898	0.352984804147094	1.0631341516186	7.54918227221568	0.0373067967537311
AL358075.1	0.269720437847088	3.70754255028656	0.0785780544961988	0.925819747750868	0.0373010581966945
AP003419.3	0.669441456686851	1.49378260042204	0.458958137137918	0.976454773687434	0.0371895614678791
OIP5	1.56867551733585	0.637480466131291	1.0271161814259	2.39577851385102	0.0371789470681141
APCDD1	0.752051717716061	1.3296957861315	0.575276751666161	0.983147301679749	0.0371342914557082
POLR1G	1.52338972297274	0.656430842955013	1.0255976888185	2.26279395259992	0.0370539029883914
AC126696.3	11.1634386887504	0.0895781333943023	1.15658159374388	107.750602319448	0.0370038903195434
C1orf194	0.609656921823984	1.64026678645455	0.382943048315404	0.970592269432627	0.0369991661242565
ATOH8	0.428116600411699	2.33581225077081	0.193017100795802	0.94957297976396	0.036863724668986
FOXM1	1.19353122475636	0.837849885497662	1.01084973756622	1.40922704090339	0.0368627306162608
AC007128.1	2.31341012063437	0.432262308823039	1.05259759820421	5.08443720124779	0.0368383727653326
FPR3	1.20491217753422	0.8299360058311	1.01161986747829	1.43513725090161	0.0366661559870137
SPAG1	1.37362	0.728000849001105	1.01988951020057	1.85004845577056	0.0366537903508181
PAPOLB	418.897327215341	0.00238721981505013	1.45574796465088	120539	0.0366221208570906
PGM1	1.33284822535524	0.75027297255355	1.01820017054216	1.74473000813454	0.0365063131729635
POLQ	1.45236321912206	0.688532997003665	1.02372815461281	2.0604678212219	0.0364936093551773
PIGR	0.877624664707539	1.13943926169536	0.77657972882826	0.991817096829416	0.0364724846341945
NMNAT2	1.33896651198104	0.746844667922628	1.01870050423032	1.75991993010865	0.0363668797800427
AL450345.2	0.735861675903878	1.35895105390789	0.55213981153527	0.980716106231136	0.0363642188448338
CASP14	1.10410823661363	0.905708305434858	1.00636301806357	1.21134717420732	0.0362529739293815
SPATA20P1	1.52324343197065	0.656493886014188	1.02732907513135	2.25854656429835	0.0362484267103095
KRT5	0.913051538047312	1.09522842723494	0.838569299670713	0.994149334417469	0.036160686530585
AC010457.1	0.227154151171064	4.40229683166531	0.0567954522712286	0.908505986497543	0.0361144186321703
GATA3	0.900246069526481	1.11080740460882	0.815987758249418	0.993204833656529	0.0360861237866127
PGAM1P7	2.26619525336066	0.441268243994884	1.05577222978396	4.86434552972214	0.0357970289396736
RASL12	0.739911393855789	1.35151317888058	0.558577373497663	0.980112866601652	0.0357283667065505
SLC16A6	0.855998055723815	1.16822695251851	0.74040868193381	0.989632738353622	0.0356615336476099
AC239800.2	1.88080929054591	0.531686016772997	1.04337981271176	3.39036997295349	0.0356220856295419
AL357079.2	27.2154203730989	0.0367438748434123	1.25017078746277	592.462336756165	0.035551039533422
ESYT3	1.70781777231265	0.585542565613335	1.03706135604507	2.81240982168097	0.0354701068582299
RAB19	0.694193319904844	1.44052092022014	0.494029299795034	0.975457054066317	0.0354532000874811
AC093642.3	0.696329139626801	1.4361024738042	0.49700703385698	0.975588347172024	0.0354125895322781
AL445259.1	5.5424375108652e-09	180426030.611917	1.12758931740888e-16	0.272427319836932	0.0353894700139279
GPD1	0.837442042798573	1.19411248646914	0.709885643033383	0.987918521707119	0.0353669527321723
KIF2C	1.20660443436625	0.828772024632274	1.01298326171654	1.4372342723267	0.0353338135887716
AC034111.2	2.41116993179494e-06	414736.426003609	1.4163065552205e-11	0.410486022151249	0.0353041626029505
OVOL1	1.3761668136519	0.726656092909494	1.02229666976832	1.85252985263664	0.0352595136012715
EME2	0.701522975675512	1.42547006252657	0.504347238768509	0.975785029778879	0.0352427190479085
RASL10A	0.511766045856175	1.95401787222327	0.274322359849825	0.954732548358954	0.0352418863967549
MRPL20-DT	1.38582032153532	0.721594267640788	1.02286429780854	1.87756867425607	0.0352159220544075
TSSC2	0.33773988959691	2.96085843219021	0.123005510767816	0.927342460617449	0.0351749961416939
Z98257.1	1.51685402600927	0.659259218654628	1.0294068290259	2.23511839181964	0.0351610315015236
PCSK1	1.15013425972728	0.869463709599537	1.00979071913378	1.30998313842016	0.0351432260178567
FMN2	2.35626614127176	0.424400275709205	1.06156757296241	5.2299922020134	0.0351322758262131
LCN6	4.31205568315747e-05	23190.7951445506	3.7502438270019e-09	0.495803075010068	0.0351149142076732
TPRN	0.76427617245319	1.3084275502011	0.595209207167234	0.981365981483516	0.0350811314361887
AP001434.1	1.56907052452147	0.637319982991189	1.03204069373429	2.38554770743948	0.0350734322862172
LRRC56	0.766625277717089	1.30441824587088	0.598803374851391	0.981481302740922	0.0350093689661118
AC093620.1	0.575130722690676	1.73873514411059	0.344081377151344	0.961328831339825	0.034821123974737
AC007938.3	0.4795848931686	2.08513657174028	0.242431291206871	0.948729302271763	0.0347572954714995
PER1	0.759571104080577	1.31653244130508	0.588425701204248	0.980494667335958	0.034756315296533
HS6ST3	1.2212962812918	0.818802132879887	1.01443230513678	1.47034415125026	0.0347469384583564
CLPSL2	0.813226089621555	1.22967033739088	0.671220372223337	0.985275030688606	0.0347322772708865
IL12B	0.313524519531894	3.18954320221285	0.106889813305839	0.919616391006782	0.0346355010128519
MFAP4	0.871433913505881	1.14753394893353	0.766995356655608	0.990093432793955	0.0346162838896763
KRT14	0.912528663029162	1.09586	0.838260918853136	0.993376336796252	0.0345664146782739
AC080037.2	1.76907304780267	0.565267783171576	1.04228804302681	3.00264352968437	0.0345657272707222
APOBR	0.769647161145462	1.29929667837884	0.603797774210708	0.981051567196657	0.0344761619918971
MAP2	1.30595575766466	0.765722723860283	1.01974313658071	1.67250004417409	0.0344418995416667
PYY	0.721779922055602	1.38546386432036	0.533589250940185	0.976343235859133	0.0344050675155772
NEBL-AS1	0.543340383438542	1.84046691628455	0.308811817171027	0.955982756682019	0.0343346312391041
IGHV3-74	0.893334533479404	1.11940148121796	0.804750041217395	0.991670143315072	0.0342635712275104
AC073869.6	0.840669704879062	1.1895278183527	0.715907143904089	0.987174885345369	0.0342219523800018
ASIC3	0.649578710498427	1.53945932007638	0.435720414809618	0.968401954076826	0.0342125940579092
LINC00839	1.40033499977215	0.7141148369231	1.02547973320806	1.91221537402048	0.0341540138177834
AL024507.2	2.13334648081337	0.468747111167209	1.05842680702209	4.29993569418713	0.0341116593966155
RPL7P18	0.129940663110888	7.69582035414603	0.0196988221183821	0.857136321564179	0.033995598305673
LCN10	4.13217696323046e-06	242003.188367378	4.37013793830753e-11	0.390717334246555	0.0339443003157987
PIMREG	1.26576704721973	0.790034787361948	1.01804748200063	1.57376374496682	0.0339277153560973
AL357522.1	49.2910053028874	0.0202876771097509	1.34448749520296	1807.08501376021	0.0339179106699154
AC020659.1	0.224806724183842	4.44826552066219	0.0566114421839836	0.892718173015706	0.0339003434244461
AC044893.1	3.35016619699255e-07	2984926.54154801	3.51619500772694e-13	0.31919769872852	0.0337926404231659
AC079160.1	2.14849132963014	0.465442883668582	1.06045536102956	4.35286119824448	0.0337618846060253
AL032819.2	0.616048157475762	1.62324972141378	0.394142360894311	0.962888971051369	0.0335095149130106
ACOT7	1.39536036110539	0.716660747914472	1.02639248051077	1.89696492746642	0.0334849909860736
AC073370.1	3.08172616217264	0.324493464823297	1.09232806383635	8.69430755561191	0.0334328468769762
CALHM4	45.1821103507775	0.0221326536595206	1.34954198699489	1512.67846085738	0.0333946186329456
TRABD	0.731647753834043	1.36677792661799	0.548677674562027	0.975633710844352	0.033340035687083
SMIM32	1.58544443785409	0.630737966039041	1.03711942779594	2.42366886411953	0.0333141312210623
LINC01485	0.0274578886491329	36.4194061960981	0.0010026374743608	0.751952393908703	0.0332733000246035
LINC02236	2.30157321914483	0.434485417053801	1.06862990047492	4.9570382418932	0.0332100525466004
AL359183.1	0.424634711868657	2.35496527262074	0.193097734824061	0.93379986403294	0.0331454173517277
LINC02660	0.0818491564917871	12.2175968924046	0.0081900905737852	0.817974399435838	0.0330860145097924
AC100782.1	1.58877088133749	0.629417376505642	1.03798389256809	2.43182281676911	0.0330386054619203
GALNT16	0.774021995327644	1.29195294970487	0.611631485636456	0.9795278093435	0.0329957489761961
ZNF334	1.37152907177977	0.729113236150617	1.0258812184798	1.83363527945717	0.0329711607405566
PLIN1	0.85563813139739	1.16871836738604	0.741443875036597	0.987420135967919	0.0329101819855004
AREG	0.89299383868745	1.11982855499858	0.804800735551082	0.990851475039603	0.0329088264699863
AC096564.1	1.01797011014784e-08	98234711.4155215	4.62149968907164e-16	0.224226596315658	0.0329020022271154
RAD54L	1.35629001286022	0.737305436535028	1.02520691535106	1.79429398245374	0.032817407842568
SCEL	1.31929278743116	0.75798185931656	1.02295508451069	1.70147593508511	0.0327760028661886
CEACAM5	1.09959837583083	0.909422951124699	1.0078104866944	1.19974598805345	0.0327686856521194
BX255925.3	0.724514441574139	1.38023473738815	0.538986517141259	0.97390409473251	0.0327475819102731
UBE2T	1.24014737891353	0.80635577432424	1.0179375007188	1.5108643903384	0.0326436602863501
AL354861.3	2.03387209577648e-09	491673002.484567	2.16689074620748e-17	0.190901904455413	0.0326166788945828
IGKV2-24	0.879746060889995	1.13669164825626	0.782211680162298	0.989442054215912	0.0325979388644235
OR10AC1	0.00462588746022127	216.174735896443	3.34334278332881e-05	0.6400431000176	0.0325681312089141
LINC01422	0.0044051867601645	227.005131551485	3.07300531391962e-05	0.631488344781825	0.0322407510918363
AC020663.4	0.00545283820363897	183.390733899393	4.62578882445337e-05	0.642775656292056	0.0322276630206911
PRSS27	1.38313165618331	0.72299697250763	1.02794027392748	1.8610547975002	0.0321978720569687
ACRV1	2.75428742026941	0.363070314536086	1.08994610224472	6.96006818853792	0.0321886801241682
AC018647.1	0.000861738911810908	1160.44429036927	1.35294272129344e-06	0.548873163986655	0.0321883459835608
PNPLA2	0.72358657410094	1.38200463606239	0.538207078380869	0.972817993762278	0.0321568561371477
RAD17P1	0.596338101917455	1.67690106800927	0.371774761247689	0.956544577165603	0.0320131482809619
P2RY6	1.3444074395605	0.743822126071327	1.02579483335081	1.76198134829902	0.0319923845083933
STAT5A	0.738034323601752	1.35495053281507	0.559136536685043	0.974171113988777	0.031974867723964
PLSCR4	0.736943960229071	1.35695528285375	0.557588334291101	0.973991683682853	0.0319399156097084
P2RX6	3.24833225748075	0.307850281539719	1.10746481309495	9.52776316703191	0.0318824081914877
GIMAP7	0.803877978462137	1.24396988945145	0.658590649908692	0.98121618390113	0.0318408325685107
LRRC59	1.30906556484883	0.763903678205363	1.02372893255799	1.67393203276094	0.0317998787395055
MISP	0.872310833729662	1.14638035128417	0.770049888463919	0.988151809436684	0.0317683416678394
PSENEN	0.716724207092185	1.39523681508832	0.528843747118185	0.971352297973037	0.0317645302088798
THRB-AS1	7.95958573801628e-05	12563.4679104446	1.44940345712895e-08	0.43711090110361	0.031687658879727
SNRPEP4	1.69523105604998	0.589890089867795	1.04768282818465	2.74301368323071	0.0315808164148055
SLC7A14	5.97201747344224	0.167447601157738	1.17176609593376	30.4369556576721	0.0314974360746814
KRT3	2.6997917233455	0.370398942760233	1.09231433813715	6.67287345314479	0.0314589012082326
C2CD2	1.4552	0.687189241017612	1.03415473823838	2.04767850396194	0.031343850173688
AL356310.1	0.0968496557953522	10.3252819205991	0.0115623933472338	0.811238257166045	0.0313285685329848
AL391361.2	0.000513574381074632	1947.13762378011	5.20433169463871e-07	0.506805984652948	0.0313054594778412
KMO	1.31545625180606	0.760192517711664	1.02493128119318	1.6883328493996	0.0312898606963046
POLD4	0.632758862618084	1.58038086714808	0.417189809115099	0.959716103974315	0.0312846300252803
H3P36	0.356996709185702	2.80114626905376	0.139811076829589	0.911563327165854	0.0312748836588887
TRAV39	0.460369027823252	2.17217045362124	0.227278430078636	0.932511024937986	0.0312412496577227
NPR3	1.26195152881968	0.79242346252024	1.02141805405842	1.55912816966837	0.0310540828193531
SRGAP3-AS2	0.307584738792097	3.25113659386047	0.105377270172307	0.89780624780946	0.0309896393137151
NCAPG2	1.35025840906951	0.740598979634659	1.02789818714226	1.77371435621631	0.0309533872028029
RBP4	0.839112932236157	1.19173470171064	0.715534677703389	0.984034086657972	0.0309302918557027
SOD3	0.824401324490594	1.21300144758733	0.691787339763147	0.982437094114124	0.0309290731143095
DPP3	1.40029657710074	0.714134431486264	1.03138660127227	1.90115956656919	0.03092388980768
ACADS	0.759503149288008	1.31665023500883	0.59160216460563	0.9750556510606	0.0309170125257957
AC105046.1	0.276661977421436	3.6145190940955	0.0861786231928723	0.888176753293383	0.0308321544212625
ATP1A2	0.569010713666838	1.7574361536284	0.341205160533246	0.948910596081375	0.0307000264027376
ADGRF1	1.44015089064194	0.694371684590808	1.03452702579621	2.00481431233808	0.0306892077404959
DRD4	0.569293747727474	1.75656241438068	0.341543249224899	0.948914586767848	0.0306862907818939
LINCADL	0.651092584263688	1.53587987971156	0.441269701153244	0.960685839465666	0.0306144533070075
APOO	1.52893026655203	0.654052066256202	1.04051146036742	2.24661414027425	0.0306021418900052
KLHDC9	0.798788389248785	1.25189601333645	0.651629696627553	0.979180190990223	0.0305809627581138
TICRR	1.39274188733685	0.718008131364643	1.03158378678874	1.88034165482659	0.0305415752587523
POF1B	1.19259608938651	0.838506858189025	1.01686195155623	1.39870061048434	0.0303453154533096
EGR3	0.829580450131327	1.20542859928979	0.700554018984985	0.982370673195503	0.0302972028351427
AC005208.1	3.74650675774959	0.266915306620365	1.13404108597548	12.3772525170811	0.0302908395672673
AL591686.1	0.141741955987562	7.0550740818601	0.0242181165678172	0.82957657053637	0.0302182015071866
AC004687.1	0.620239166280369	1.61228128497123	0.402708221425166	0.955273825865147	0.0301880672620504
AC112206.4	1.84959749019897	0.540658173088473	1.06068559783183	3.22528266881657	0.0301869835918554
THRB-IT1	0.0392423110285364	25.4826989998834	0.00210029844658897	0.733209595694075	0.0301804931932069
ELANE	0.159623054588243	6.26475920147976	0.0303820448855871	0.838637414039512	0.0301685883667453
E2F2	1.29062927339856	0.77481583643825	1.0247911594474	1.6254276844577	0.0301535386252658
TMEM220-AS1	2.94553894445088	0.339496444915083	1.10939615192482	7.82065059286841	0.0301327352464636
B4GALNT2	1.33695214868811	0.747969926209593	1.02843692750759	1.73801717934574	0.0300489894223994
AUNIP	1.35055559205774	0.740436014541524	1.02955262990556	1.77164367731812	0.0299843314544335
GTSF1L	0.100964121875945	9.90450846716325	0.0127392665212617	0.800183738142804	0.0299296167007413
DSN1	1.40507113573588	0.711707738182431	1.03385276745472	1.90958031803553	0.0298064902313778
RIMBP3	11.9030903730412	0.0840117959840797	1.27482159944778	111.139912039582	0.0297813015874937
PTH1R	0.575571997170173	1.73740210593383	0.349722458024971	0.94727437808071	0.02977659783991
HAGHL	0.739465803569356	1.35232757914303	0.563259559419938	0.970795196466075	0.0297507122101606
WNT11	0.747981838846926	1.33693085589027	0.575744363145241	0.97174521724964	0.0296594421766161
AC024382.1	4.18453562732299	0.238975143017181	1.1526021900943	15.1920051573933	0.0295664440326781
AOC4P	0.00555112484372698	180.143669643828	5.16861068100335e-05	0.5961947790709	0.0295015357885616
AC013268.3	7.5330906529641	0.132747639191959	1.22383282460028	46.3686327454976	0.0294204734145294
TSLP	0.226559935889374	4.41384305691315	0.0595931249191163	0.861330977690208	0.0293282994031422
FGD4	1.58282656480106	0.631781157985357	1.04785	2.39092476725444	0.0291034130911069
ARNT2	0.815451671841056	1.22631424342081	0.678953695389273	0.979391427757267	0.0290533887384034
AC068880.4	0.0687914679580538	14.5366864479438	0.00622491998346429	0.760213155573824	0.0289902179900213
SCRT1	1.66494988404764	0.600618679025288	1.05380474402979	2.63052347419673	0.0289229367880398
AC068724.1	0.0487657986017875	20.5061749970674	0.00324477855828156	0.73290151255485	0.0289104071326523
ZNF106	1.45581157844996	0.686902079089605	1.03939157934287	2.03906534752658	0.0289098978111598
AC068473.4	0.320330395497279	3.12177680937085	0.115391211451902	0.88924937166653	0.0288681370537535
RAET1K	2.61389055090928	0.382571488944759	1.10415271374727	6.18793372245132	0.0288665228053515
RABEP2	0.721907959153731	1.38521813940418	0.538964901900616	0.96694812528925	0.0288614890980235
MASP1	3.19867972439829	0.312628986382221	1.12754404177991	9.07419275891477	0.0288443297009694
SKA3	1.29117380899529	0.774489068035029	1.02693799686225	1.62339869605489	0.0287060653327685
CEACAM6	1.08603441683482	0.920781132254017	1.00866565035952	1.16933768303635	0.0286122041778311
ULBP3	1.34704520679822	0.742365582797991	1.03167687476061	1.75881696444838	0.0285880736237603
LMOD1	0.772578250399849	1.29436726892383	0.613234907271207	0.973325467799762	0.028569435609122
SDSL	0.730183999597657	1.3695178209205	0.551062756610508	0.967528048071802	0.0285353289616795
PPARG	0.706485405565091	1.41545740665391	0.517692917206092	0.964126824392639	0.0285057251655238
TCF24	1.5363392800045	0.650897892812499	1.04643346163023	2.25560293112913	0.0284071684832568
PDLIM1	0.80841628785609	1.2369864573758	0.668464859512996	0.977668287525465	0.0283199313786339
AL031429.2	0.724940723069111	1.37942312823371	0.543878230392272	0.966280727185792	0.0282417037586922
TRARG1	0.791538688660525	1.26336212534632	0.642404959833982	0.97529367738434	0.0281754080263896
SDF2L1	0.762964390737906	1.31067715890756	0.599229631796662	0.971438377953237	0.0281582767110585
UNQ6494	0.0700374429458438	14.2780769533983	0.00652134807354209	0.752182425945564	0.0281579176447705
MLLT11	1.26966495463128	0.787609358163633	1.02593365474319	1.5712995568143	0.0281356109892151
MT1M	0.786608800002932	1.27127995516484	0.634895716036583	0.974574861057025	0.0281249316810598
TJP3	0.7934242069885	1.26035983171672	0.645386387678392	0.975418732489647	0.0280791539948668
AL512283.1	0.0336120197748894	29.7512618015021	0.00162879083796574	0.69362366671866	0.0280325665142256
NRIP2	0.598626975159742	1.67048937233935	0.378747801833597	0.946155340450913	0.0280245699723319
ZFP69B	1.59323937159104	0.627652076537236	1.05157141203687	2.41392231296112	0.0280078265480614
MCM2	1.2728359911664	0.785647174451456	1.02642604506611	1.57840057566368	0.0279807020747555
HOTAIRM1	0.432461512300166	2.31234450132041	0.204789279238541	0.91324585113218	0.0279555596035021
AC007255.1	0.676745917529187	1.4776594495775	0.477798866412904	0.958531024426164	0.0279185635867456
AC010332.3	0.000832365702285009	1201.39500853387	1.49850929323355e-06	0.462347925013792	0.0278629637044067
ITIH3	0.203634083452326	4.91076927322983	0.049322909150695	0.840721698243228	0.0278225383658635
TTC28	0.613563884489593	1.62982213471035	0.39708512441753	0.948060295389244	0.0277920311993866
AL021368.3	0.185403077896215	5.39365371571545	0.0413303339577632	0.831696674130871	0.0277635193370577
AC102953.1	0.0801739410945562	12.472880668553	0.00848392033922269	0.757652190687861	0.0276548903520946
AL691432.4	0.515452974794468	1.94004118493785	0.28592880575092	0.92922351256878	0.0275169632992957
AL354833.2	0.255598804459365	3.91238136702232	0.0760428722216503	0.859130473802069	0.0274234275074288
LNCDAT	6.58052171911129	0.151963634903868	1.23609997671969	35.0321712735661	0.027215842567654
CLDN7	1.35391333672132	0.738599711575066	1.03470850773775	1.77159200841949	0.0271971994461844
TUBA5P	1.36238334316961	0.734007799650191	1.03546580029455	1.79251538121108	0.0271807564296596
CEP55	1.24049629928505	0.806128966750118	1.02484912873702	1.50151961434195	0.0269747065532285
TM4SF4	1.58991120592299	0.62896594242159	1.05425440458954	2.39773021740769	0.0269658663094124
CD22	0.713822956490449	1.40090759327293	0.529526312565538	0.962262310902069	0.0269377160051674
LINC01267	0.000370290151451565	2700.58492260711	3.37888781953379e-07	0.405798604704616	0.0269310867845296
IL20	0.824578361097111	1.21274101671731	0.695095179926204	0.978181827791962	0.0268928985285443
AC134312.5	0.548939614232242	1.82169399706855	0.322755880463355	0.933630394714545	0.0268698296130787
GINS4	1.3408048232494	0.745820706086463	1.03419032316477	1.73832	0.026847085427635
DDIAS	1.38751060926879	0.720715209901705	1.03841127833354	1.85397224683752	0.0267694288035899
C20orf85	0.689660775468318	1.44998821967357	0.496541980341973	0.957888766810795	0.0266480133463105
AL445307.1	0.00762484730143157	131.150167402336	0.000102477812607566	0.5673256960781	0.026571632213869
AC092851.1	1.64953395683199	0.606231836488256	1.06003461533117	2.56686171884278	0.0265289847621462
CHMP4BP1	0.517741400041748	1.93146617195257	0.289475341324106	0.926006878827946	0.0264791800184707
KIF14	1.31468830091922	0.760636570129063	1.03280529005937	1.67350549538191	0.0262748262829533
AL683807.1	0.212526168974757	4.70530290375099	0.054236108461207	0.832791543873277	0.0262461660915765
NKAIN2	3.02801842421798	0.330248981314656	1.13993411408164	8.04335572042271	0.0262346123640674
NDRG2	0.800121184387401	1.24981067807326	0.657298571635725	0.973977332876805	0.0262297117770192
PSAT1	1.13098229315441	0.884187140729595	1.01468340905008	1.26061088219259	0.0261985894767154
MRGPRF-AS1	1.3438541777636e-05	74412.8	6.82680396758364e-10	0.264537265119668	0.026178248069947
FAM83A-AS1	1.80436090615638	0.554212849872802	1.07325282952234	3.03350542398705	0.0259692416653209
COL17A1	0.849392061312953	1.17731262810985	0.735768793379836	0.980561937816538	0.0258889910225141
SERPINF2	0.731256764160395	1.36750871788265	0.555320017023584	0.962933873690388	0.0258175860173456
AP000844.2	0.855237012230085	1.16926651407712	0.745373810690015	0.981293327721207	0.0258036643765265
IGKV1-6	0.887550184195315	1.12669685366201	0.799240075847794	0.985617905395368	0.0256890428599055
AL451050.2	0.420220025714152	2.37970572273543	0.196195026186574	0.900047638533291	0.0256846708343086
LINC02694	0.000109898253700854	9099.32566100663	3.65774272589543e-08	0.330193429980526	0.0256698259109638
AC132008.1	0.476363203493973	2.09923854879075	0.248472266097648	0.913268531763868	0.0255374926197381
GPSM2	1.44015192210266	0.694371187270279	1.0456619185507	1.98346857807602	0.0255254339339533
TDRKH-AS1	1.80124989213342	0.555170054064841	1.07483593789932	3.01860131347281	0.0254883683114765
IGLV8-61	0.891433391320161	1.12178880636169	0.805958645038106	0.98597303478641	0.025440918150891
KRT40	2.0596018118613	0.48553074397244	1.09287957560163	3.88145200818409	0.0254394434191422
IL17B	0.610778298337092	1.63725529004977	0.396360417569307	0.941189163154323	0.0254375040089674
AC136475.5	0.0764636190601676	13.0781149557297	0.00802784970213199	0.728300261803069	0.0253740554866868
RELN	1.47669272931438	0.677188950787544	1.04930545085558	2.0781569513738	0.0253488850483899
CIDEC	0.826333372908699	1.21016533131174	0.699114755401433	0.97670209061828	0.0253303226813121
MRPS30-DT	0.885338053480832	1.1295120503048	0.795765199929118	0.984993398820466	0.0252342012953682
KCNK15	0.835648307048584	1.19667567272635	0.714066647901994	0.977931254911388	0.0252117927273365
MST1L	0.139305990602787	7.1784421881136	0.024798030277338	0.782568566970346	0.0251958669120945
LCN12	0.654432643679622	1.5280411355665	0.451511229902007	0.948552453958789	0.0251642632911918
AC093515.1	1.48961129334155	0.671316070487599	1.05090055532419	2.11146696422305	0.0251632681367607
IGKV2D-24	0.683666271616964	1.46270196661138	0.490092133040543	0.953697354917497	0.0251490368239107
PRLH	0.46757051936599	2.13871482178981	0.240381119024707	0.909481541092714	0.0251253211295633
AC048382.2	0.124690220898974	8.01987511763424	0.0201639606209455	0.771061374305833	0.0251138015561354
DLGAP5	1.27219054264471	0.786045774181856	1.0305600513972	1.57047498066743	0.0250867866576395
ANKRD65	0.740736765676374	1.35000724459369	0.569691305293227	0.963137318274986	0.0250683814777787
AC004825.2	0.487590696709176	2.05090049246048	0.260136987118728	0.913921123445749	0.0250412952284858
ORC1	1.29183464088443	0.774092881822219	1.03264536000856	1.61607925045552	0.0250184278408629
AC110048.2	1.90599002536177e-07	5246617.17371891	2.5356377617376e-13	0.14326959598082	0.0249981911717138
PPM1E	1.40120760977026	0.713670117852101	1.0432791864648	1.88193418516389	0.0249941645702034
AC112250.2	0.00448956331892482	222.738811987506	3.97782469063634e-05	0.506713602589933	0.0249689513242428
ZBTB12	0.681324240329352	1.46772995999174	0.487193437458657	0.952809879545556	0.0249313186552776
NSG2	1.21175417574411	0.825249889802049	1.02471352055408	1.43293530628865	0.024744871480151
AL109659.2	0.113370032390016	8.82067314367345	0.0169685219262211	0.757447484229731	0.0246631390696328
CYBRD1	0.838702469768481	1.19231793877517	0.719406690978764	0.97778049831415	0.0246396804083566
AL138479.2	0.0898203073003746	11.1333397764475	0.0109786612006112	0.734851677824304	0.0246239222963766
AC008763.1	0.710871924885154	1.40672315925482	0.527913197801362	0.957238606071121	0.0245874659397929
FOXS1	0.68967828814414	1.44995140080588	0.498838547093245	0.953527236235255	0.0245836323991307
RNF39	1.27112519469057	0.786704570231913	1.03147785397713	1.56645075252673	0.0244025078552335
DBNDD1	1.31326	0.76146663333098	1.03587164514613	1.66491589353061	0.0243794984097936
CDC25A	1.30970495626227	0.763530744247826	1.03559017063949	1.6563763553286	0.0243319887172055
PPP2R2B	0.0880590682372214	11.3560138668071	0.0106431837316034	0.728578937877587	0.0242165151723234
PER2	0.663868243203763	1.50632299441542	0.464915162641552	0.947960143589134	0.0241958291974489
CDH20	0.0192171859781973	52.0367550761357	0.000619005933384842	0.596602095397079	0.0241561607883165
GNG7	0.722064652308552	1.38491753723555	0.544163866381553	0.95812565722233	0.0240480382751611
LINC02685	13.8107594354268	0.072407314360631	1.41213592211941	135.069913027184	0.0240342349595903
BGN	0.806527280265111	1.23988366477981	0.66917563719619	0.972071034351071	0.0239864217440894
TYMP	0.808951441514326	1.23616814147465	0.672993094961138	0.972376150108783	0.0239240340983072
ATP2C2	1.31504229167182	0.760431817541547	1.03685431964502	1.66786808534252	0.0239200985705799
TAMALIN	0.684915943142998	1.46003317635025	0.493208291679142	0.951139421387999	0.023885121588447
FDXR	0.722235651284949	1.38458963943537	0.544712231531412	0.957614508711312	0.0237668126387147
SKA1	1.27740344784274	0.782838031076856	1.03325508833667	1.57924174483121	0.0236822679128652
ODF3L1	0.322406917492788	3.10167042250999	0.120974276169922	0.859242342572045	0.0236175875391351
CCDC78	0.740047581990684	1.35126446506326	0.570220944508948	0.960453011914339	0.0236152802339491
CCDC69	0.763841374357721	1.30917234071126	0.604935365062507	0.964489231209692	0.023586578661341
AP001453.3	0.0656366157308512	15.235398547978	0.00621435579754724	0.693260164842803	0.0235392476828809
PLPPR3	0.813965017143472	1.22855402743155	0.681175531350564	0.972640705134781	0.0234974091582791
MRGPRF	0.653048672591423	1.5312794313352	0.451805991416046	0.943928537637967	0.023392271256352
LRRC2	0.154974826904761	6.4526608609445	0.0309221696614017	0.776698311830939	0.0233746167510527
PRDM16	2.16265610514723	0.462394366640146	1.11029793933092	4.21245619166785	0.023356868308529
LHX2	1.63148845692548	0.612937220459705	1.06875040585326	2.49052966015581	0.0233265851847414
TMEM191A	0.499477670478316	2.00209150299425	0.274248647851173	0.909677933733442	0.0232415947087452
AC005486.1	0.153858106910685	6.49949502225774	0.0305723519936345	0.774304740017017	0.0231947915692165
NLGN1	2.14739859304024	0.465679731392681	1.11048349658183	4.15253421737942	0.0231213709647073
PLAC9	0.769568117021634	1.2994301321502	0.613927710851392	0.964665833237784	0.0230860928390363
RCVRN	0.0130117868794683	76.8533952533402	0.000307740190252777	0.550160827734701	0.0230415062801988
AC010729.2	4.15584349823134	0.240625038076045	1.21814172361048	14.178182100685	0.0228988832034876
LINC00160	0.706753907923126	1.41491966127023	0.524170113185743	0.952936983241562	0.0228399004954424
TPM1-AS	0.00983448011022514	101.683056835946	0.000183986439282417	0.525674606322233	0.0228015291800463
U82695.1	0.00385003707945198	259.73775819903	3.21653958474898e-05	0.460830191036245	0.02276833676134
FAM153CP	6.22978360752902	0.160519219125276	1.2925655229366	30.0257148345284	0.0226205523135935
ME1	1.23049045869074	0.812684074823317	1.02961970156698	1.47054953069043	0.0225503438451404
AC006483.1	2.33607258601571	0.428068890490064	1.12698875368027	4.84231551496242	0.0225239371675634
AL161431.1	1.38705558326874	0.720951641781646	1.04722355635419	1.83716569342171	0.0225035774252028
LIPE	0.767182174044204	1.30347137072867	0.611093513784104	0.963139805766501	0.022397401261222
AC015818.2	0.190515731984768	5.24891036337068	0.0459169565752292	0.790475825074013	0.0223816030652235
AC131571.1	5.52981532642705	0.180837865456553	1.27541740290243	23.9755686842598	0.0223121015087251
PHKG2	0.615598278795845	1.6244359908804	0.406060665306922	0.933262621165161	0.0222949166789625
PRAC2	1.75786831983025	0.568870824235895	1.08371387164694	2.85139935061155	0.0222708395537526
IL18	0.762895184733187	1.31079605693112	0.604904852095121	0.962149767642405	0.022262067091207
AC062004.1	0.1277424688008	7.82825014568479	0.0218867071785742	0.745573018461999	0.0222450540338268
APOD	0.894473150067951	1.11797654286664	0.812933376534371	0.984191619248464	0.0222132959801004
NOTUM	1.62156406926993	0.616688553323846	1.07170425326058	2.4535407252022	0.0221551586282146
SLC45A2	2.5652931364713	0.389818997986154	1.14512372676805	5.74674048069893	0.0220640361339036
URAD	0.000188531082664194	5304.16515870314	1.22130391334343e-07	0.291032958645226	0.0220519754800391
DNAAF4	0.246226888580675	4.06129487223876	0.0742029159058163	0.817052536548203	0.0220139367201601
PPP1R3G	0.260733746440058	3.8353301544336	0.08253910078508	0.82363493042751	0.0219875151016016
RUNDC3A-AS1	1.97254296709314	0.506959806038426	1.10314440191969	3.52712278669741	0.0219619559627793
AC092171.3	0.545830792983808	1.83206959529245	0.325281506318387	0.91591820863531	0.0218753057919879
SERPINF1	0.810809190685119	1.23333579772945	0.677782527925558	0.969944660142763	0.0218067150370836
TTLL10-AS1	2.09844759032123e-05	47654.2756946778	2.11193213859522e-09	0.20850491400041	0.0218006646050678
NXPH4	1.19945	0.833714838886279	1.02687415183043	1.40103090442754	0.0217585758189935
EPS8L1	0.77213591363931	1.29510877856555	0.619123440332582	0.962964459577476	0.021740403591273
FBLN2	0.831723590039035	1.20232251673067	0.710720011064138	0.973328623731398	0.0216204517582996
WDR86-AS1	0.542177910875375	1.84441302373504	0.32161079964518	0.914014353266423	0.02159686223969
IGFLR1	0.354559717341595	2.82039936036097	0.14640939912761	0.858637450262197	0.0215790102955246
AVPR2	0.532721412923922	1.87715375380041	0.311328908022984	0.911550763434755	0.021568917344931
LINC02463	2.15722859541522	0.463557734273183	1.11988577765034	4.15545523101563	0.0215353569918544
DPEP1	0.546410235762865	1.83012677023493	0.326378712532082	0.914778244665948	0.0215190658270026
AP002800.1	1.9082550728952	0.524038958000936	1.10001180929093	3.31036211836448	0.021498615426842
AP003031.1	2.26069096260577	0.4423426361856	1.12789199419841	4.53121722176919	0.0214931911223721
QPRT	1.21871127445135	0.820538892979542	1.02965009292277	1.44248728833577	0.0214661415403398
ABCA12	1.19755214883359	0.83503670464288	1.02720169697731	1.39615340725788	0.0212912313317459
IGHV3-7	0.901116036026559	1.1097349952948	0.824696757790604	0.984616591145121	0.0212877442346713
AC103740.2	1.65748278685568	0.603324515904656	1.07819208643574	2.54801461009109	0.0212727308159388
AL391845.1	0.0363536362560198	27.5075646616894	0.00216599036403691	0.610153623477745	0.0212627894900075
PPM1J	0.719969073660318	1.38894854874253	0.54448983448081	0.952002102154148	0.0211629915169388
SMIM29	0.704051722493112	1.42035019310642	0.522436049433088	0.948802879287151	0.021154724195382
AC093424.1	0.172550380346706	5.79540884227954	0.0387372722781875	0.768604292630025	0.0211524599158294
AP002755.1	9.78280519631477e-07	1022201.68952838	7.6412555889941e-12	0.125245486680078	0.0210992072533186
GABRQ	1.30613549925467	0.765617350244775	1.04094495664907	1.63888583302718	0.0210809883385165
TAGLN	0.806737453312022	1.23956064751246	0.672180586558817	0.968229864995393	0.0210686255680899
RORB-AS1	8.33756108012194	0.119939151316583	1.37560445623919	50.5340939028456	0.0210640145036389
PRDM11	0.418499311601418	2.38949019097171	0.199681550796993	0.877104935893247	0.0210384294749583
LINC02130	0.54107994316537	1.84815573489918	0.321138569123231	0.911654759174991	0.0210293988767324
AC015802.3	0.358959630327846	2.78582858770686	0.150364801761102	0.856929379056556	0.0210134596599456
SAV1	0.63271367092878	1.58049374613965	0.428940707361695	0.933291204377591	0.0209947491338842
LINC00511	1.93916489439947	0.515685903188591	1.10514001679811	3.40261	0.0209748118621245
TBC1D31	1.50660010936596	0.663746135277291	1.0638692571886	2.13357409682075	0.0209592743018333
SAMD1	0.651654150373803	1.53455632781035	0.453069426977127	0.937280483771952	0.0209300698744849
AC011503.3	2.62243657749921	0.381324760560507	1.15776804015288	5.94002715958341	0.0208252517234185
FSTL4	1.44464565056291	0.692211269670418	1.05751210230723	1.97350087165624	0.0208159600007489
C1QTNF6	0.731345402941557	1.36734297635274	0.560924129655796	0.953544463726248	0.0208112039656796
SOX17	0.641060166602385	1.55991598308158	0.43977937200565	0.934464332262945	0.0207506303291261
ZNF552	0.826738134283529	1.20957284844085	0.703623920832689	0.971393840433598	0.0207363955645807
CRY2	0.673514576009354	1.48474886159867	0.481909510358954	0.941300958678271	0.0206598361520281
SMC1B	1.38035659160688	0.724450483360895	1.05066034488129	1.81351121632732	0.020620612427979
CYP4F22	0.8347253015871	1.19799890826198	0.716351036639053	0.972660460406025	0.0206007209793794
AC100793.4	0.70399413640391	1.42046637647882	0.52305452814443	0.947525960341626	0.0205819532324245
ZNF467	0.771051953310447	1.29692946850933	0.618794370191554	0.960773309103985	0.0205310597029538
AQP7P1	0.0691098351363418	14.469720525699	0.00721207246344486	0.662246439810588	0.0204831248972376
AC109462.2	7.4893744864209	0.133522499350662	1.36492403432066	41.094397041495	0.0204420845191034
OR52N4	0.0828128857403693	12.0754154508653	0.0100807610861794	0.680303201912966	0.0204234475453522
PRCD	0.0522905091748473	19.1239292900406	0.00431566443073035	0.633575059797237	0.0204201783169715
AL691482.3	0.680042327935895	1.47049670133808	0.490961653614025	0.941942337818581	0.0203521620900293
NMRAL1	0.659749554744291	1.51572667659865	0.464278500471898	0.937518051218993	0.0203489571146659
FSIP1	0.838542364318197	1.19254559167453	0.7226455893323	0.973026483709728	0.0203266162116533
AC090515.4	1.30531099391027	0.766100955761002	1.04224322642048	1.63477847361477	0.0203259045280124
SNORD3A	0.769766951778374	1.29909448267391	0.617120677279804	0.960170647112364	0.0203200939461832
SBK1	0.757574900464051	1.32000149343313	0.599242999577349	0.957741233886598	0.0202914811184054
ARHGAP40	0.829929917149279	1.20492101722865	0.70906699344862	0.971394344601262	0.020266389145145
HHATL	9.76414463725474e-05	10241.5525081894	4.03357982723247e-08	0.236362052025246	0.0201907178100104
NUF2	1.23495704576026	0.809744762729283	1.03364699025962	1.47547365710401	0.0201001794364427
ROCK2	1.43497171087413	0.69687784952279	1.0583731588002	1.94557448276874	0.0200591090164009
SNTN	0.109545412895334	9.12863417617912	0.0169880080616502	0.706392264641037	0.0200465089278448
SPAG5	1.29547382801009	0.771918334727029	1.04155620212904	1.61129321262608	0.0200314769272823
MUC6	0.842343830082788	1.18716367863906	0.728978159620168	0.973339350040673	0.0199984033296334
LHX1	1.42963875148589	0.699477402218326	1.05809786323348	1.93164264929541	0.0199254022677096
ARC	0.66071501018472	1.51351185395413	0.466113319203574	0.936562648390519	0.0199047507637361
CCNB2	1.26555814781209	0.790165194486565	1.03794936798917	1.54307856904085	0.0199030878355408
DCAF12L2	0.45975954312249	2.17505001246615	0.239048439231204	0.884251067156132	0.0198801248796942
GFER	0.663909081487153	1.5062303376842	0.470400850343725	0.937020560568794	0.0198067417285143
KRT19	0.829344876830568	1.20577099821441	0.708692531049253	0.970537849053905	0.0196595386705525
CDS1	1.43544317507928	0.696648963442783	1.05948874759672	1.94480320206855	0.0196527827865313
HASPIN	1.50257365341944	0.665524779916296	1.06756830349769	2.1148319752031	0.0195490138260376
AC004585.1	0.60378138013057	1.65622861669525	0.395340209745566	0.922122126729773	0.019531781284688
ACSM2A	2.42009206473644e-27	4.13207420730462e+26	1.12956291257663e-49	5.18505480003794e-05	0.0194872780526341
GPIHBP1	0.712629924701842	1.40325288812197	0.536428107049479	0.946709172966045	0.0193944247956449
SAA1	0.891215170594937	1.12206348477264	0.809208702830815	0.981532301271634	0.0193641649615119
C16orf89	0.845856875100861	1.18223310519378	0.735138556175135	0.973250344639716	0.0193476346068411
NGB	1.56687830965982	0.638211655515935	1.07552231151589	2.28271195399197	0.0193251614217199
RP1L1	19.5253089850567	0.0512155787529574	1.61955122948994	235.397117436048	0.0193071578518715
FADS3	0.636549185646619	1.57097051186104	0.436007580521283	0.929329864547149	0.0193052625387573
AC126323.6	6687.4448473386	0.000149533943505787	4.18049799318088	10697749.0861483	0.0192847565232152
CEND1	0.124288554513621	8.04579314574302	0.0216796474963701	0.712541326406336	0.0192649784418067
KCNH1	0.326104793608663	3.06649892794901	0.127616489302736	0.833311878391166	0.0192370941451744
CEMIP	1.26539553276705	0.790266738031934	1.03917830558579	1.54085766200074	0.0191602841778286
EHD2	0.753517125513839	1.32710985077888	0.594640381427351	0.954842752319888	0.0191583675423764
DEPDC1	1.31398189928395	0.761045491223999	1.04561347651501	1.65123008685809	0.0191486916944375
MAOB	0.878630511500063	1.13813484384093	0.788488241621778	0.979078107938572	0.0191394691541
KIF11	1.31517498314933	0.760355095567122	1.04584408610081	1.65386529339242	0.0191108067942492
SYNPO	0.719648863332663	1.3895665663516	0.546569530917531	0.947536328317827	0.0190831114749876
KRT8P3	1.33953797938177	0.746526052558453	1.0490689912746	1.71043278671889	0.0190736474131978
CELSR1	0.811475289440246	1.23232341515882	0.681487397825442	0.966257259449424	0.019010139363412
AL109741.1	0.471593810644644	2.12046888111838	0.251753130591896	0.88340797079842	0.0189218090084924
AL109615.2	7.35666718041252	0.135931118735743	1.3901811437785	38.9305755192878	0.0189005776016852
KLK4	0.751947958848927	1.32987926655295	0.592715403724111	0.953958222216634	0.0188639937800815
NUBP2	0.682272927749028	1.46568910963421	0.495914854450847	0.938661836324098	0.0188313089936015
CXCR3	0.769574905447567	1.29941866986739	0.618536269797178	0.957495241611027	0.0187932544174894
BRICD5	0.569598461944197	1.75562	0.356211142591292	0.910814876505566	0.0187728517986683
RPL18P10	0.115497522181889	8.65819440199909	0.019092151633835	0.698699543456145	0.0187549019054598
ACSL5	0.764597806699473	1.3078771495784	0.611285149266867	0.956361865997867	0.0187358712235931
TEX19	1.5132695392271	0.660820808241966	1.07136827694412	2.13743933587839	0.0187121900316274
TRIP13	1.27469801724137	0.784499533594745	1.04128435108137	1.56043354869557	0.0186729865941876
RRAD	0.688510803771146	1.45241003412401	0.504482184389624	0.939670699141024	0.0186666918561432
AC121757.1	1.4217941588274	0.703336691736538	1.06067836429538	1.90585449663493	0.0185722657929912
LTB	0.831344793367538	1.2028703469102	0.712940119594295	0.969414045393616	0.0184620922125445
CLVS1	8.37977364603695	0.119334965625585	1.43007085436146	49.1028861574622	0.01844772953381
LINC02511	5.40815040297436	0.184906100142855	1.32853605071716	22.0152782195133	0.0184440718937654
CCDC188	0.211345843507337	4.73158110613746	0.0580433576523248	0.769546548898497	0.0184106499707071
DONSON	1.45484689904336	0.687357549895835	1.0652911938996	1.9868553422545	0.0183871574523306
CD2BP2-DT	0.746024599073146	1.34043837326864	0.584776069335314	0.951736453673375	0.0183695836478315
AL022341.1	0.526735561342489	1.89849	0.309193190801612	0.897336551505132	0.0183490821725063
AC011912.1	4.91264643100503	0.203556273394465	1.30919777918719	18.434262064705	0.0183108797211219
SLC16A11	0.539778682328925	1.85261113996834	0.323425011732126	0.900861143472936	0.0183006162779699
PPP2R2C	1.22545590746055	0.816022831920773	1.03504177614265	1.45090006581821	0.0182894901596417
ZWILCH	1.59059420341943	0.62869586589101	1.08219559913496	2.33783053818905	0.0181777922173837
SIM2	1.36118693429732	0.73465295236339	1.05390716828442	1.75805794462698	0.0181680821424645
PLIN4	0.838321021332034	1.19286046103326	0.724224151644517	0.970393120985205	0.0181475581303736
AC110774.1	1.75810828753688	0.568793177922508	1.1012510994248	2.80675747095309	0.0180759095066478
CENPL	1.51805283780531	0.65873859927414	1.07451599484463	2.1446720471592	0.0179037000620679
OLAH	1.32234052931273	0.756234856175615	1.04929541051816	1.66643678980697	0.0178972993969299
FGF14-AS2	0.652590638431133	1.53235419129527	0.458417986388675	0.929009231777548	0.0178545050937802
CAMK2A	0.041872694279678	23.8819120002347	0.00304166584036508	0.576434959741972	0.0177052908978581
ARMC3	0.512383351355387	1.95166372473801	0.294871092795915	0.890343967788946	0.0176937800425832
TTC16	0.164445875598639	6.0810281581077	0.0370351016745772	0.730184197657176	0.0176247862182324
SLC5A2	0.000658892685156267	1517.69783233037	1.56043580664511e-06	0.27821687294258	0.0175619415801216
SLC7A4	0.733391320451116	1.36352854487682	0.567836598394385	0.947214093691553	0.0175296473998499
LINC01863	0.58089014036054	1.72149590864003	0.371113809520244	0.909244944574559	0.017494443191157
ST8SIA6-AS1	1.2168294493076	0.821807855298885	1.0350151831514	1.43058182411769	0.0174645291955304
H2AC11	1.29176	0.774140202312437	1.04594721980719	1.59533167036365	0.017449700568634
LAMTOR2	0.696094185537066	1.4365872044003	0.516393738430507	0.938328796571416	0.0174180169991377
APLP1	1.21675162321535	0.821860419924843	1.0351485186654	1.43021458843988	0.0173672843714225
DEPDC1B	1.40823775220316	0.710107365347589	1.06216584602545	1.86706583924815	0.0173554594149692
GRK1	12.7695972226721	0.0783110056301952	1.56690634992017	104.066598005415	0.0173349174360291
GIMAP1	0.61569734244303	1.62417462455188	0.412982820221914	0.917915222932788	0.0172973254252525
IGKV3D-20	0.857141294550057	1.16666879353297	0.755031826548014	0.973059906867683	0.0172212460642649
LRP8	1.48025321138281	0.67556009492851	1.07198268034321	2.04401583158749	0.0172124482250431
C5AR2	0.777683843679838	1.28586958328491	0.632423546931214	0.956308732739877	0.0171511950190972
STX11	0.580070697646104	1.72392779717705	0.370703785627798	0.907684321857667	0.0171278160737493
MRPS34	0.69719441120103	1.43432016082478	0.51834425955829	0.937755242865363	0.0170840608093505
RAX2	1.28554498110833e-14	77788021010190.6	4.9356209191685e-26	0.0033483647255698	0.0170826367035956
FHAD1	0.161577900854863	6.18896516608573	0.0361291513766539	0.72261365268419	0.0170760795719564
DNAH8	8.53671880609405	0.117141026044589	1.46621422749651	49.703219766699	0.0170458571062386
AC114488.1	2.50987435940475	0.398426318135369	1.17852219369908	5.34522755165516	0.0170404026752751
DIO3OS	0.309355088797784	3.23253127623082	0.11806802053795	0.810554547531557	0.016970628376055
ANKK1	0.359269834985402	2.78342321737263	0.155094584041853	0.832232892772108	0.0169202244720798
AC027601.2	0.132914574573974	7.52362939282814	0.0254082090969597	0.695298282014472	0.0168282362577055
MYRFL	1.87550834480006	0.533188776670895	1.11994636503456	3.14080357884471	0.0168216846556909
AC136621.1	2.88608215259199	0.346490483336345	1.21045584163543	6.88126729204446	0.0168120976216954
PCDHGB3	2.62046947467089	0.381611008892058	1.18959848101183	5.77241849017932	0.0168097735324177
KLF10	1.47497559283303	0.67797732034282	1.07255911344883	2.0283758463043	0.0168075690670994
CCDC8	0.775270417527167	1.2898725107939	0.629304332284716	0.955093091621715	0.0167717237807184
AL049838.1	0.580896268355189	1.72147774822432	0.372216596024139	0.906570201848548	0.0167620749875209
STEAP2	0.781220027633312	1.28004910860962	0.638169336062501	0.956336660330574	0.0167292158519081
KANK3	0.550838070402903	1.81541555264792	0.338180844111237	0.897219890152586	0.0165897443699519
C9orf116	0.778731831269032	1.28413910905682	0.634744273996441	0.95538201741229	0.0165054531938801
LINC02823	0.0387120482742873	25.8317512138515	0.00271660790809915	0.551652182533533	0.0164493161539724
AC009133.1	0.187951962065095	5.32050843743605	0.0479850903608213	0.736185756419078	0.0164113429094581
SRD5A2	0.126825684971565	7.8848381558058	0.0234917245953	0.684698745860687	0.0163840658402754
KCNE1	0.00535029707066067	186.905509505945	7.47989904633983e-05	0.382701405018664	0.0163579073056418
SAMD10	0.633753118778864	1.57790150512684	0.436731436741058	0.91965675418066	0.0163574741978327
NDST4	1.31915419590376	0.758061493573081	1.05218815818524	1.65385608936318	0.0163541584508625
CDK6-AS1	2.28414931522402	0.43779975036436	1.16469297787405	4.47958233916868	0.0162341079937006
MIS18A	1.51985098293757	0.657959241548272	1.08035494783467	2.1381371140717	0.016226475779173
ME3	0.707106021068962	1.4142150826099	0.533083987180433	0.937936492289993	0.0161948103556277
C14orf180	0.160680046066461	6.22354812859822	0.0362050336781996	0.713107393667917	0.0161870471796729
C1orf35	0.664500787193943	1.50488911265674	0.476287410260311	0.927090002106161	0.0161492433261524
LINC02227	6.04756656957674e-10	1653557655.78615	1.90134470098264e-17	0.0192353661040845	0.0160302152274659
DLL3	1.51066374949877	0.661960678100468	1.08008979939418	2.11288447065208	0.0159506279347402
TTK	1.2851137961514	0.778141206634585	1.04806571728189	1.57577663482953	0.0158989348275764
LTBP4	0.716073117049065	1.39650543525638	0.545844861927069	0.939389091527026	0.0158903505944103
CFAP99	0.402602836062296	2.48383744580793	0.192192631710788	0.843367626337079	0.0158873447681197
PDCD1	0.676461254742769	1.47828126590969	0.492368122877074	0.929385571296228	0.0158731323516887
EPHA5	27.4393442265343	0.0364440196436249	1.86086904646071	404.60537135284	0.0158519635804916
MIR205HG	0.82138971517016	1.2174488936629	0.700047194139628	0.963765114459909	0.0158435762642641
NIPAL1	1.4521854637186	0.688617277189448	1.07261115350771	1.96608306201103	0.0158035350444632
AL359715.2	0.252892239590874	3.95425340697599	0.0828139138595906	0.772267386779007	0.0157927592043266
KLF15	0.587958557868301	1.70080014418974	0.382009453111737	0.904939034766391	0.0157793737851449
LRRC45	0.704848496394573	1.41874460272694	0.530667606671051	0.936200733989126	0.0157274918285805
GINS1	1.34468551377739	0.743668307388006	1.05744400189207	1.70995260999865	0.0157126618033819
SEMA6A-AS1	0.161161888979012	6.20494092204533	0.0366666180741699	0.708359696734084	0.015673987616023
LINC02240	1.5472110542008e-09	646324234.360217	1.11230494817568e-16	0.0215216344237918	0.0156324897917094
SPACA6P-AS	7.21285296082968	0.138641395496432	1.45405641912734	35.7793873402608	0.015601296420692
DRD2	1.52297470726401	0.656609722558346	1.08321123141049	2.14127391934964	0.0155318701794432
AC105118.1	0.475181482436799	2.10445911080511	0.260096901746701	0.868128146604108	0.0155252615270091
SRRM2-AS1	0.364547968474454	2.74312322788346	0.161017520117997	0.825346342568579	0.0155046757957067
LRRC61	0.685662426738796	1.45844363203083	0.505139278267465	0.930699677629117	0.0154929590807073
CDCA8	1.24935056243139	0.800415856101973	1.04342931884759	1.49591045569961	0.015410478706184
GP2	0.848772432455309	1.17817210098026	0.743347223074242	0.969149570663224	0.015390819740375
CST2	0.80329583995006	1.24487137897063	0.672884217247057	0.958982526178272	0.0153782675382537
AL606500.1	1.27494969364388	0.784344672566604	1.04759352270565	1.55164831214726	0.0153531904058376
MAP2K6	0.570529542793565	1.75275761374873	0.3625648822959	0.897781266456416	0.0152609071028785
RORB	1.80214282616462	0.554894975848408	1.1198272102743	2.90019633037949	0.0152594760370293
AC073136.1	6.20385229521314	0.161190169013468	1.42075069536003	27.0897515141235	0.0152269146851375
SGO2	1.48682080011505	0.672576009107902	1.07940137518537	2.04802045140542	0.0151989055943178
ATAD2	1.27514989680365	0.784221527607573	1.04795428144264	1.55160133234054	0.0151898457332712
SMC4	1.33857370972433	0.747063828263849	1.05792288786062	1.69367691816232	0.0151409401027576
ZNF703	0.855648852566719	1.16870372349623	0.754522806495331	0.970328468001415	0.0151264060466981
TNNT3	0.490560238301379	2.03848563728405	0.276381396202118	0.87071471057451	0.0149795597880096
C16orf71	0.56560991465101	1.76800295415086	0.358013560061448	0.893582286370979	0.0145992805371943
RAD51AP1	1.29966031900928	0.769431816432076	1.05316796551725	1.6038438312902	0.0145755441436769
PPFIA3	1.40365650699633	0.71242500926376	1.06936914483155	1.84244290117751	0.0145566671372694
LINC02595	2.67106028691124	0.374383163457676	1.21459218499553	5.87403998185663	0.0145468708480522
MECOM-AS1	4.32408168984655	0.231262975985888	1.33631222308213	13.9920013732576	0.0145314699837088
CXCL13	0.8872732893585	1.12704846634457	0.806291159781302	0.976389087811141	0.0143141748392288
KRT17	0.895113793661435	1.11717639375161	0.819165927643171	0.978103063817836	0.0143100673190003
IGKV1-9	0.887634075217357	1.12659036862136	0.806947582583235	0.976388390637137	0.01423069961415
C8orf76	1.75402984869346	0.570115725650211	1.11932032353996	2.74865080656936	0.0142143245631966
AC008610.1	0.654953179854384	1.52682669656224	0.467106970000416	0.918341397905039	0.0141306337549171
ADAMTS8	0.518129681454988	1.93001874973047	0.306495917671024	0.875895407823328	0.0141028196264195
SBSPON	0.812245086171567	1.23115549361264	0.688099276117912	0.958789091789138	0.0140007355645072
MUC4	1.59423665212755	0.62725944649778	1.09904008224151	2.31255487771042	0.0139875392487618
EMSLR	1.79853852026592	0.556006996087103	1.1262689447817	2.87208559187195	0.0139757023446591
TFPI2	0.803877881294314	1.24397003981489	0.675543495276184	0.956592214347412	0.0138918597467801
LINC02408	9.84835733612387	0.10153977621547	1.59232396038566	60.9110612117486	0.013880027197138
MEOX1	0.756714038652006	1.3215031688607	0.606050635417377	0.944832168847868	0.0138579922447167
TRIM11	0.581221239394226	1.72051523967404	0.377281929915893	0.895399705992465	0.0138523856127715
PRDM12	10.2598070515724	0.0974677199067541	1.60653197332147	65.5222818366104	0.0138513637546526
LINC01028	2.01572563728655	0.496099261477936	1.15356082674796	3.52226753076285	0.0138310672414454
PCDHGA4	1.57566746809219	0.634651676353255	1.09715067609757	2.26288697085329	0.0138161618100342
TFAP2A-AS1	0.412749619495482	2.42277630981789	0.204089538465958	0.83474268046366	0.0137915086235047
LRRC8E	3.51239834959273	0.284705748172315	1.2929463024427	9.54172817766224	0.0137457615697444
CST4	0.813018180781608	1.22998479448348	0.689602962846707	0.958520479019998	0.0137281145880519
PGR	0.869410241459223	1.15020499220436	0.777849427578371	0.971748697312022	0.0137125788291943
AMY2B	0.457833367005396	2.18420078584664	0.245994631899468	0.852097423122472	0.013702879848649
ADHFE1	0.406746494961934	2.45853378550585	0.199142775826841	0.83077435511733	0.0135579109648828
ZNHIT2	0.687415338340549	1.45472459548843	0.510568718285554	0.925516645384385	0.0135092932519459
METTL26	0.68563994218869	1.45849145953752	0.508250497846124	0.924941799991776	0.0134821297798487
NDN	0.750782529696613	1.33194361941812	0.598215025840324	0.942260529323618	0.0133948430524418
CTPS1	1.43534688298783	0.696695699034362	1.07788548956087	1.91135393736696	0.0133901049978116
LINC00377	0.000224608910217068	4452.1831259213	2.89182885252325e-07	0.174454178036434	0.0133534363737081
PLPP7	0.380424716998755	2.62864097761364	0.176984622736209	0.817714912550838	0.0133086356734257
NTSR1	1.74388558417283	0.573432115659311	1.12303677760684	2.7079584492027	0.0132584406645435
CNGA1	1.49010449267998	0.671093876243191	1.08680524125998	2.04306283665954	0.0132522953467899
STMND1	0.797095605844474	1.25455465149699	0.666219464257583	0.953681840509717	0.0132040624498981
SPINT1	1.56030184273262	0.640901633653561	1.09764120106953	2.21797599986465	0.0131705126322685
PEBP4	0.713847281183466	1.40085985666588	0.547078863872583	0.931452436758202	0.0130267389583772
AC015819.1	0.549344604987053	1.82035099811997	0.342494954226666	0.881120995518844	0.0129558808344594
MROH6	1.29467047328985	0.772397317024559	1.05630310310746	1.58682827824473	0.0128619933907929
TSPAN7	0.736859591461236	1.35711065118517	0.579373998492305	0.937152959817597	0.0128084112998331
AC011483.2	19.6914433309376	0.0507834790570624	1.88583399706037	205.613506310711	0.0127746657973604
STXBP2	0.67413407948552	1.48338443409236	0.494319520419643	0.919358306420891	0.0127337665513132
CCNA2	1.25842838529154	0.79464196110638	1.05031875370555	1.50777275500446	0.0126935546443853
NOS1	1.6303545047943	0.613363533550129	1.11007506008006	2.39448295605465	0.0126862555119832
AC008742.1	1.23961231668968e-05	80670.3827104948	1.72505775505716e-09	0.0890775216762437	0.0126412583816986
ERP27	0.813661945484464	1.2290116375107	0.691924669463805	0.956817686588056	0.0126384042677236
SMIM1	0.697681182478209	1.4333194374656	0.525797549852822	0.925753709807971	0.0126117040115125
ANKRD30A	0.863771307464103	1.15771384318824	0.769889759754806	0.969100916260872	0.0126096516350117
KCNK9	1.63644674760613	0.611080074229638	1.1113597779932	2.40962288790611	0.0126036986629187
AURKA	1.27729454992894	0.782904773261291	1.05393743028329	1.54798693015357	0.0125730011465812
U73166.1	0.458811233514036	2.1795455885877	0.248878468768306	0.845825470722597	0.0125428248329978
AL133467.1	0.353859964585115	2.82597665766585	0.156584043419961	0.799678382300712	0.0125122742748136
LINC01366	0.00196621110562655	508.592387225553	1.47793044094423e-05	0.26158105989205	0.0125112828228384
RNU6-892P	0.34467254124432	2.90130451468471	0.149420656047083	0.795065179277381	0.0124991239020375
NAT1	0.889984005454873	1.12361569856404	0.812232552247099	0.975178263631736	0.0124595338583413
KIF12	0.839202032360962	1.19160817233326	0.731499872065202	0.962761687340385	0.0123676020710242
ANO4	3.21298624696539	0.311236937582438	1.28760904017258	8.01740303237159	0.0123567068306152
AL390208.1	0.107106925352019	9.33646444161654	0.0186618230893892	0.614725228259484	0.0122191763653902
LALBA	1.15869180299653	0.863042266644048	1.03264421178067	1.30012513411202	0.0121886952012423
CKAP2	1.42213248871483	0.703169365678222	1.07984174686066	1.87292334394182	0.0121846917570386
LYZL2	1.75700898388333	0.569149053404273	1.13099789788708	2.7295192813479	0.0121529452387673
ZSCAN12P1	1.72203411648918	0.580708587840734	1.12647082527398	2.63247075008041	0.01207578634768
VAV3	0.829457227505668	1.20560767552437	0.716809736083574	0.959807404431201	0.0120452646354159
TIMM17A	1.61740057579541	0.618276025719984	1.1113030070442	2.35397961312209	0.0120349179813874
CEACAMP5	5.79278478021335	0.172628543600608	1.47121266680473	22.8086368932312	0.0120015128637735
KCNK3	1.27034238348508	0.787189353831197	1.05406992644963	1.53098929282057	0.01197138535643
FANCD2	1.49788409724079	0.667608396298533	1.09305218835471	2.05265292240443	0.0119563585453526
MAPT-IT1	0.42416670574967	2.35756363346012	0.217392972871615	0.827613661517847	0.0119110513820688
F10	0.526985484728315	1.89758547242634	0.319911756546854	0.868094702464188	0.0118889226598404
DOK7	0.761771613512354	1.31272940900125	0.616270862692561	0.941624902754339	0.0118646027085405
OAZ1P1	0.811886454400549	1.23169932763362	0.690237659635025	0.954974863567479	0.0118616846635944
HMGN2P15	0.779246011602481	1.28329177834808	0.641654081192923	0.946342218332752	0.0118576050368587
AC136632.2	0.305350329971647	3.27492686873092	0.121309902518248	0.768600271521677	0.0117768632909361
AL031846.2	0.236169366198011	4.23424941218486	0.0768632128427412	0.725652330517142	0.0117391383672859
GORAB-AS1	3.04233194937977	0.328695230053337	1.28106647537235	7.22506120342169	0.0116940545104457
SH2D7	8.90480540577037	0.112298916644713	1.62893882628879	48.6792739143535	0.0116375002122132
KLRG2	1.2375615511001	0.808040617544297	1.04872371626126	1.46040236242711	0.0116314775687102
CLEC3B	0.712789397420607	1.40293893767041	0.548199846390321	0.926794723531325	0.0114879907602896
FBXO6	0.68072190515444	1.46902867739084	0.505179305476131	0.917263053205145	0.0114875374577379
GABRA4	2.18074935603948	0.45855797101604	1.19172731171183	3.99056705936816	0.0114422193223259
AIF1L	1.22019043542539	0.81954420471373	1.0458541227489	1.42358734962989	0.0114086508263023
SCO2	0.185855579478931	5.38052	0.0504808042636767	0.68426596856548	0.0113899140264661
TCN1	0.844474956032525	1.18416773979676	0.74092361462501	0.962498612933349	0.0113209732348
FANCI	1.42447561781384	0.70201271786927	1.0832931715264	1.8731132431002	0.0113194717684536
MIR342	0.523272602358559	1.91104979601966	0.317159509010264	0.86333282969686	0.0112378570633719
AL513122.2	0.00726097274911408	137.722593728507	0.000161388261134043	0.326676332546818	0.0112116361313496
JCHAIN	0.895350375049386	1.11688119854179	0.822076518078664	0.975155324926051	0.0111651831876729
LINC01983	1.92309763994857	0.519994398218253	1.16048569787425	3.1868592086488	0.0111643770707942
MYL9	0.780156898079841	1.28179344752478	0.644044093958385	0.945035893242564	0.0111528197299102
SPARCL1	0.809505713850654	1.23532173138495	0.687640616773433	0.952967996322951	0.0111276672668691
NAALADL1	0.41941377885809	2.38428027501298	0.214516959534154	0.820018698186034	0.0110845031006365
KRT8P14	34.039238494378	0.0293778604995867	2.24196884773755	516.809035257738	0.0110318194511144
SIGLEC17P	0.3809922127754	2.62472556253929	0.181042973852387	0.801771331451101	0.0110238086511555
MICALL2	0.649092080079407	1.54061346716426	0.465172081274013	0.905730471329877	0.0110080533799517
STXBP5L	2.04964987480713	0.487888205830325	1.17877592266685	3.56392129200639	0.0109997950136759
PRAME	1.13367045529574	0.882090554030654	1.02930467019816	1.24861835219597	0.0108923253151219
CDO1	0.731647063326545	1.36677921654376	0.575243862302356	0.930574770727396	0.010886025596657
CLDN9	1.40480884831595	0.711840618884752	1.08153895222591	1.82470348963868	0.0108519827337608
DLK2	0.488021940152409	2.04908820223882	0.28104116550285	0.847439604244404	0.010838134683347
CKMT2	0.421044749536898	2.37504446047573	0.216480193743391	0.818914091155746	0.0108170401917657
KCNH2	1.38281720631168	0.723161380575564	1.07782986597206	1.77410506652375	0.0107875038877415
KRT8P32	13.7278632713452	0.0728445483637172	1.83379609879607	102.767276100365	0.0107610419899637
CCDC201	27.3160421637107	0.0366085245441778	2.1513883291108	346.83	0.0107472689867087
AC009171.2	0.533588896119809	1.87410196739826	0.329382907496254	0.864395521390539	0.0107097318251631
PPP1R15A	0.686568293974226	1.45651934232422	0.514403124867071	0.916355285385348	0.0106803240248351
KCNE1B	0.00118702216176274	842.444254381058	6.78057124809063e-06	0.207802788432118	0.0105834946635771
AC092431.1	5.40825602760654	0.184902488879129	1.48262365173935	19.7280228369678	0.0105760538625782
PCDHGB5	1.39450343702131	0.71710113682905	1.0807925152373	1.79927211601505	0.0105427286356921
MAFA-AS1	0.397271743174674	2.5171687067618	0.195863848567388	0.805788506043493	0.0105151469633438
TNS2	0.698382770885532	1.43187953896976	0.530475545324687	0.919436341539976	0.0105088943853263
CILP2	0.738875206859951	1.35340851975501	0.586001470468986	0.931630036483379	0.0105047908251227
TNFRSF4	0.663063417622673	1.50815136745949	0.484033474859049	0.908311343378652	0.0105012709447221
YPEL4	0.145882359004698	6.85483842475976	0.0334196615543786	0.636800664008737	0.0104614490548627
CREG2	5.66582685446663	0.176496745432956	1.50176097870316	21.3759675474564	0.0104613168519612
B3GNT3	1.22916776910494	0.813558592354061	1.05005009105288	1.43883936345503	0.0102371271652348
NCAPG	1.32960016934834	0.752105800716105	1.0699741572274	1.65222365268342	0.0101651703327072
WDR86	0.544291352764611	1.83725130836769	0.342293831111638	0.865493473055632	0.0101582416600314
N4BP2L1	0.614165172449873	1.62822648508552	0.423500870988372	0.890668437517189	0.0101560287306777
FUT7	0.438924593659231	2.27829566728807	0.234270022411485	0.822362148326988	0.010155566152263
CCNB1	1.35793581922074	0.736411828781314	1.07556291035409	1.71444149976839	0.0100996293992632
HPX	0.812290256602207	1.23108703061758	0.693305755856149	0.951694768718725	0.0100926263854932
RAB6B	1.42149427659985	0.703485069522726	1.08743982881947	1.85816807960743	0.0100740073661109
CDCA5	1.29222908309323	0.773856596391006	1.06305926641782	1.57080235876112	0.0100556057754553
AC099521.3	2.80956754981939	0.355926662117194	1.27958501959272	6.16892953272512	0.0100432330802362
C3orf86	0.00206248116406557	484.852912803722	1.86138018499553e-05	0.228530881891571	0.0100386180506527
ADCY4	0.556826728949392	1.79589080051307	0.356587101169456	0.869509875863783	0.0100274828294537
MMP1	1.14319846958228	0.874738749751298	1.03259150919777	1.26565319316891	0.00994616377714259
FAM83D	1.23807898710335	0.807702909440076	1.05276911675188	1.45600735613917	0.00983454850511733
FAM72D	1.74675965443605	0.572488606237506	1.14374235376178	2.6677068312896	0.00983446742959147
ZNF724	2.19708345958831	0.455148845455047	1.20922211351637	3.99196779023442	0.00978025696202679
MTFR2	1.45502116058851	0.687275228076771	1.09488949166425	1.93360754110658	0.00974407403517912
PRX	0.534321552115514	1.87153221883105	0.332228563540882	0.859346704004878	0.00973221813002406
CEP131	0.687485888436456	1.45457531102826	0.517478605330865	0.913345676382252	0.00972827220940915
MEF2C-AS1	0.00218176451597727	458.34460716402	2.09588155096864e-05	0.227116670833692	0.00972732995273641
PAX7	1.31530927911963	0.760277461639539	1.06859925004328	1.61897783445769	0.00970984955154744
LINC00659	2.08739324776051	0.479066415047987	1.19516226794611	3.64570626738748	0.0096931753719657
MRPL55	0.68544558290512	1.45890501731984	0.514867569067847	0.912536883950108	0.00968578856400141
SENCR	0.316502089119198	3.15953680679621	0.132426255811196	0.756447970254756	0.00965806959342949
AC092142.1	1.59471477336631	0.627071383987424	1.11999245118772	2.27065388315417	0.00963954968902215
NTNG2	0.12159531856249	8.22400082356857	0.0246889857751213	0.598867107421337	0.00959039743000792
PTGER3	0.790346210938139	1.26526829149089	0.661541491903847	0.944229713160705	0.00953637854861491
SLC44A4	0.885718088986176	1.12902741000202	0.808089878335193	0.970803563056036	0.00951112349382836
PIGQ	0.668517188688114	1.49584785091672	0.493142271290478	0.906260236831756	0.00948644243197524
LY6D	1.1674708016769	0.856552471002827	1.0386063661448	1.31232401148028	0.00946633055152413
RGCC	0.701423948874099	1.42567130991915	0.536832857502693	0.916478097750689	0.00934471545054461
LRG1	0.86957085239326	1.14999254775821	0.782601070250645	0.966205511436071	0.00933884950635106
VAV3-AS1	0.177363093662754	5.63815154183904	0.0481514806352751	0.653306327834445	0.0093251789893377
AC135782.1	3.04356819723414	0.328561719401837	1.31553293872523	7.04148645657732	0.00930137208811665
ALOX15B	0.824931897571308	1.21222127904632	0.713572218015022	0.953670306172532	0.00929261525772024
DSCC1	1.31368903450934	0.761215153457911	1.06957325539074	1.61352097267953	0.00928960424575261
ADGRB2	0.766964006274399	1.30384215141672	0.628026297078159	0.93663878353054	0.00927108454702439
C1orf189	0.377000956156984	2.65251316652788	0.180908671358159	0.785643495561882	0.00921579095036429
AC121757.2	1.60116210766402	0.624546381164946	1.12351132292923	2.28188	0.00920729015199703
CYB561D2	0.663673920931687	1.50676404249269	0.487501061605101	0.903512029029458	0.00919814073875711
KIF4A	1.31066986577658	0.762968636200007	1.06934725467834	1.60645243118103	0.00916713278604363
CDKN1C	0.726999369498367	1.37551701136963	0.571998486691438	0.92400259012597	0.00916021737532764
HPN	0.829999144828482	1.2048205184677	0.721468469467292	0.954856115783787	0.00915933318514686
PMAIP1	0.778807884686365	1.28401370821087	0.645369569338758	0.939836258271534	0.00913248339677477
EHBP1	1.79333847898295	0.55761921785514	1.15614366015092	2.78171563885155	0.00911392708697306
NEDD9	0.693257151740877	1.44246618659302	0.526463260909942	0.912894619862348	0.00908133725900555
SLC23A1	0.508849399079518	1.96521800322246	0.306348864878594	0.845205387152975	0.00906612348409665
RBPMS2	0.612646559876108	1.63226249112086	0.424489909590506	0.884204309332361	0.00886067736698018
AC093063.1	0.250971597494837	3.98451462229934	0.0891556532424949	0.706480637607941	0.00884543843978389
SYNPR-AS1	0.603735796259087	1.6563536669455	0.41378864630684	0.88087702487203	0.00884449499539289
PLIN5	0.734919931819016	1.36069244648853	0.583685091716151	0.925340245708252	0.00879199821722181
SMYD3	0.662995122824057	1.50830672138349	0.487519053121494	0.901631495372436	0.00879023134517308
KNSTRN	1.49704307829003	0.66798344984316	1.10707264569354	2.02438203759619	0.00877715450240758
LIMD2	0.727584464963135	1.37441087345188	0.573624392822817	0.922867228589437	0.00874979316321798
CCNE1	1.23983172781611	0.806561065961297	1.05583134387658	1.45589797292395	0.0087211930547147
TWIST2	0.691597464864218	1.44592779876128	0.525091315563143	0.91090261680227	0.00868984762397835
COL6A4P1	8.12493769984399	0.123077866802499	1.70316087158211	38.7600570960882	0.00859081083752207
RGS9BP	2.55763808110349	0.390985733043415	1.26972030414202	5.15193191175357	0.00858108471855657
ACSL1	1.29985972725263	0.76931377981345	1.06905129962816	1.58049974881558	0.00855286772152116
PRR15	0.860728421296675	1.16180664569379	0.769844771778747	0.962341295786298	0.00843417733490656
SERPING1	0.750806233745633	1.33190156801334	0.606626091282274	0.92925445959593	0.00842926156450058
LRRK2-DT	0.152519937412171	6.55651986859655	0.0377051057807388	0.616954410458007	0.00835675587203988
PKIB	0.817721000227481	1.22291099252901	0.704237956494226	0.949491046381158	0.00829345017365044
HHIPL2	1.28655402227613	0.77727012055882	1.06710089950828	1.5511384659104	0.00827631237517376
AP002840.1	4.04493844275882	0.247222550887068	1.43399159020365	11.4097789118725	0.0082601762424218
CENPP	0.493920657354449	2.02461667701089	0.292831905962437	0.833097797043825	0.00817938436551538
ANTKMT	0.72612353013358	1.37717613945941	0.57291471244134	0.920303440571248	0.00812473075051507
LRIG2-DT	0.0404070618509392	24.7481493133299	0.003755038685694	0.434810606251814	0.00812080694725473
ALG3	1.56900278366554	0.637347498940554	1.12410019185722	2.18999138420476	0.00810762005915392
ANO9	0.669891835925625	1.49277830594583	0.498246392832343	0.900668982847625	0.00798654264845084
ADGRL3	1.67105889335261	0.598422954438023	1.1435203559161	2.44196599615032	0.0079808929756217
HSD11B1-AS1	0.544382305351375	1.83694434989863	0.34738577492819	0.853092198265567	0.00797318451117465
ANKDD1A	0.33166121499948	3.01512493705834	0.146848859728575	0.749063777125993	0.00792963548411917
AL022329.1	0.00028246763144532	3540.22864454676	6.81249385433949e-07	0.11712005107132	0.00787640624733159
SLC22A18	0.708050935589014	1.41232777154389	0.549017785481936	0.913150977337461	0.00781480734117351
TEDC1	0.579567013301412	1.72542601122803	0.387851494775273	0.866047771974539	0.00777389729649495
MTATP6P16	8.04593399451633	0.124286378769891	1.73588304303743	37.2934421496724	0.00770371426913036
MED15P9	2.55619563516553	0.391206363958619	1.2820327232866	5.09669995668171	0.00768489362513053
WDR24	0.597056342314644	1.67488380765413	0.40866522356618	0.87229413060251	0.00766885533010545
TMEM238	0.730104342420224	1.36966724055509	0.579431815230451	0.919956993747165	0.00764404452455959
CNN1	0.786201215954143	1.27193901472969	0.658908479892938	0.938085289277512	0.00760335478624909
ASPHD1	1.32829966909235	0.752842166017639	1.07835451709816	1.63617806846934	0.00760292819803857
VIM	0.729840335951159	1.37016269277137	0.579199709009608	0.919660192668476	0.00758473577277237
SLC6A2	1.7435161197783	0.573553630308367	1.15946631455057	2.6217652223084	0.00756626311522765
EHMT2-AS1	0.20473459482576	4.88437237903567	0.0641557234824239	0.653351751694475	0.00738674650125903
AL117329.1	6.49969765083513	0.153853310372293	1.65338475863376	25.5512634501245	0.00736481403416947
GSTM2	0.538437946816251	1.85722422781109	0.342531772675715	0.846389870075414	0.00730429279239139
ANO6	1.69341609313833	0.590522319973201	1.15255012301563	2.48809835445307	0.00729272411628704
NNAT	0.611797599483898	1.63452749870804	0.427314325261934	0.875927345765498	0.00728700546092465
FBLN1	0.778952959617622	1.28377456899437	0.649209738278684	0.93462509497445	0.00720370632574234
PSME2P1	0.485765509956182	2.05860642533103	0.287123314936751	0.821835491537737	0.0071162992197259
IL11RA	0.573266824033744	1.74438840357721	0.382462817320415	0.859259610751693	0.00704868871033543
AC137932.2	8.17852595782001	0.122271422155705	1.77489357671201	37.6858014026092	0.00701754848962122
CKAP2L	1.41314420272448	0.707641865615729	1.09907113060509	1.81696751200658	0.00700563666654376
COX20P1	0.775998997229634	1.28866145906124	0.645510605105054	0.932865299096669	0.00693859970975241
CAP1P2	2.9378625037203	0.340383526708167	1.34420114198375	6.42094090027938	0.00690372557052799
AC090772.3	0.487055674444637	2.05315337130657	0.289049085195361	0.820702234184158	0.00688848564291122
AL356299.2	0.274433332540071	3.64387223208021	0.107680249728284	0.699419384697685	0.00674990324130092
XG	1.49197408384951	0.670252929206287	1.11704603053866	1.99274390313635	0.00673714117609439
HOXD-AS2	0.189672051201189	5.27225805629782	0.0570109960246717	0.631027161695226	0.00671487719179541
SH3BP1	0.519353498889193	1.92547080579764	0.32347510105182	0.833844879965698	0.00668445208361062
AC064836.3	0.384876363650318	2.59823697801447	0.19309080487813	0.76715105822975	0.00666434561874738
TMIGD3	1.89845143108953	0.526745105839287	1.1949633067574	3.01609080029902	0.00664591405652092
ONECUT2	1.83875915884874	0.543845013735298	1.18442111277411	2.8545888010483	0.00664400357194829
GSN	0.700190002613193	1.42818377335849	0.54148528061687	0.905409726375096	0.00657437523036737
EML5	8.5884767489557	0.116435082638093	1.82417532724928	40.4357693942612	0.00651965288568902
FOXD1	1.59274903630057	0.627845302184371	1.13983109938359	2.22563631928301	0.00639800531694421
NUDT9P1	0.127015048830528	7.87308282921863	0.0288218376722803	0.559743025856309	0.00639553048497727
AC024884.1	3.8009519431414	0.263091987207163	1.45579895184985	9.92392229415511	0.00639227132264657
GBP2	0.747131774908292	1.33845197538647	0.60593494202933	0.92123073016409	0.00637887479168289
MCM4	1.35059480910419	0.740414514596918	1.08832140398185	1.67607320016433	0.00636668866562853
FLYWCH2	0.67600591654076	1.47927699378309	0.510347738580989	0.895436512501745	0.00633331355535736
COL4A2-AS1	0.0672994949506763	14.8589525186318	0.00969788578584457	0.46703189959477	0.00632862037929034
SLC37A1	1.59312490104292	0.627697175121276	1.14066831080794	2.22505256460161	0.00629310389663019
MIOX	4.33349459193109	0.230760643352824	1.51432337994445	12.4010337732387	0.00626608356680342
RAI2	0.816962435944407	1.22404648733207	0.706765617508987	0.944340818525644	0.00624517127893412
REM2	0.495177984277404	2.01947588897609	0.299429591993091	0.818894466912577	0.00617321938015864
AC108134.4	0.680525258836229	1.46945317167228	0.516714345028426	0.896268184481388	0.00615448847082423
LMNTD2-AS1	0.421132541587894	2.37454934313427	0.226832634866582	0.781865526927349	0.00615427213969056
SLC27A2	0.803838165861686	1.24403150095273	0.687603027664509	0.939722152025119	0.00614127960857953
RARRES2	0.773218098878003	1.29329616242956	0.643295043580424	0.929381058347557	0.00613912641189404
LINC02515	1.52925281002626	0.65391411638657	1.12859764022911	2.07214163277753	0.00613588288360684
AL449283.1	3.47092005352362e-09	288108047.601044	3.10622978500099e-15	0.00387842717757874	0.0061182346849148
CYP4F23P	0.793736391811545	1.25986411901526	0.672909391766575	0.936258978392379	0.00611300665336747
LRRC14B	1.34180397788287	0.745265341646863	1.08758415054544	1.65545	0.0060814651349463
PYROXD2	0.622190401761837	1.60722505067312	0.443316600832614	0.873237986841652	0.00607451147222595
LINC01711	0.544284636638262	1.83727397888067	0.352466451380387	0.840493512276808	0.00607388287994045
AP005131.2	0.468609128721788	2.13397464690385	0.272703080948565	0.805251318604692	0.00606736143349557
HSPA12B	0.662728461777679	1.50891361647218	0.49400309821164	0.889081496938393	0.00606592957777948
AC011317.1	0.122508829320941	8.16267697228797	0.027438041970862	0.546992867695357	0.00595477513619309
SNORD104	0.802582685512041	1.24597753982446	0.68626140285682	0.938620421317956	0.00590731364273545
SLC6A9	1.29926842406322	0.769663898144071	1.07858970543121	1.56509785812653	0.00584168629758538
CFB	0.655181957046387	1.52629355745399	0.48512077365604	0.884858823101007	0.00581947144534007
GABRA3	1.51252838779238	0.661144615910025	1.12726086088135	2.02947002177395	0.00580538910820135
SLITRK5	2.2074208574631	0.453017373927172	1.25813273156622	3.87296723128506	0.00577111816997167
JUN	0.749812180111845	1.33366731899559	0.611277672822728	0.919742909712201	0.00573282729560968
CENPO	1.70782484840166	0.585540139514829	1.16830016556523	2.49650372291701	0.00572806962688163
AL354950.1	0.190314447072447	5.25446184135106	0.0586839783043119	0.617197228461078	0.00571189480388404
PDZRN3	0.69444014632379	1.44000891263815	0.536243091456898	0.899306908581346	0.00569929308942652
GPR132	0.625841897776363	1.59784764099852	0.449023035335939	0.872289504522376	0.00566571054130466
NFKBIE	0.635488415700502	1.57359280719177	0.460933154437274	0.876147707323342	0.00565880654383299
TPD52	1.39373843028225	0.717494745263992	1.10183738964545	1.76297049846048	0.00562700281055824
AL445423.1	0.289201119615392	3.45780127452445	0.12018782268455	0.69588819997442	0.00561835887343276
ADRA2A	0.775021689481036	1.29028647013687	0.647202489940376	0.928084530733767	0.00557869414147129
MTBP	1.59356957076228	0.6275220224754	1.14673053617363	2.21452546762473	0.00551237894971338
CLDN5	0.720896649493268	1.38716139227852	0.572166173212727	0.908288542002642	0.00550492682081532
CYP4A11	0.00636852505135295	157.022229156115	0.000179853929948834	0.225505838772877	0.00546346290675749
LINC00165	2.35479375841118	0.424665640643925	1.28701180837239	4.30847145968674	0.00545988292467819
AC015983.2	1.2055261825456e-05	82951.3298407499	4.0902822571638e-09	0.0355303933917431	0.00545657724616853
PROC	0.263937920999036	3.78876970847873	0.103275550169099	0.674537448865968	0.00539602207134858
IGKV1OR2-108	0.754793517705649	1.32486564410318	0.619135058639403	0.920176052737922	0.0053867704810339
AL161658.1	2.22724544561798	0.44898509141301	1.26772961590935	3.91299707190933	0.00535223332394005
AGR3	0.907560565889052	1.10185483766628	0.847731838230872	0.97161170975454	0.00530913149332421
ZBED9	2.0314861278299	0.492250469398102	1.23442753790276	3.34319817149964	0.00529399334944817
SCG3	1.29163894313164	0.774210165555596	1.07908375939569	1.54606270818913	0.00527648916038399
LINC01569	0.492532922773334	2.03032112933536	0.299509555253476	0.809953057458685	0.00526273007445659
HMGB3	1.30166739522458	0.76824540867252	1.08178613013267	1.56624120109854	0.00522733270900785
HMMR	1.41051827967828	0.708959262993802	1.10802282682855	1.79559641654787	0.00522421968333912
AASS	0.587843874643021	1.70113195549969	0.405274569881791	0.85265754783507	0.00510998885315175
GJB7	2.06236637060166	0.484879900222708	1.24274706808729	3.42254281326527	0.00509638267962058
AC087239.1	0.367111096918881	2.72397104961653	0.182190443057231	0.739723528959467	0.00505744871974565
KCNH1-IT1	0.465456541587279	2.14842828632259	0.272745705779811	0.794328884067906	0.00504209756416836
AC121338.1	0.000963947552819022	1037.40083895181	7.55192422459331e-06	0.123040811447737	0.00500335132054146
LINC02091	0.0149125156828021	67.0577668631225	0.00079267970562899	0.280546004156064	0.00497155790396837
PIRT	1.70236203933395	0.58741911349906	1.17447079005299	2.46752540591876	0.00496809130840997
CLSPN	1.60100915682566	0.624606046590457	1.15305346655422	2.22299346438771	0.00494823138851455
PSME2P2	0.525440576758576	1.90316478062841	0.335509053136159	0.822892250219968	0.00492882627602029
JPH1	1.34758165696115	0.742070059231173	1.09463038792074	1.65898584784186	0.00491758634739624
DEGS2	0.851607870082915	1.17424936420871	0.76144079919498	0.952452200031705	0.00490627131222837
PPM1L	1.69714829810475	0.589223700201526	1.17407819998982	2.45325426005254	0.00489878048177691
RSPH1	0.72334066341451	1.38247446960817	0.577249053885415	0.906405496600094	0.00489787243943335
ACTG1P25	1.99767335590655	0.500582338470545	1.23375036072681	3.23460804059906	0.00488893363981841
ARHGAP11A	1.43869350799222	0.695075076411209	1.11691260219632	1.85317902749845	0.00486318589842071
BRI3BP	1.57365133831449	0.635464779047614	1.14782852848532	2.15744640695317	0.00485672779082873
PCYOX1	1.60840429254545	0.621734227292697	1.15645212900218	2.23698353213351	0.00474908022653597
LINC01649	4.65350905040624	0.214891598827492	1.60151143177038	13.5216933533057	0.00472350430313436
TKTL1	2.50827110209687	0.398680987539194	1.32604934736354	4.74448702389762	0.00468782131740871
BUB1B	1.39460405774486	0.717049397961056	1.1076071317317	1.75596601191762	0.00466438394129188
AC117488.1	35.2154149044297	0.0283966553486272	2.99185684647143	414.500262054223	0.00463853209564754
TIMELESS	1.55245042407717	0.644142952644966	1.14497521241124	2.1049384240746	0.00463277424751221
SGO1	1.50865215322848	0.662843318693459	1.13528750324017	2.00480610677474	0.00458800838473981
SPPL2C	0.00187501505684936	533.329050530574	2.44091904053938e-05	0.144031055722149	0.00458593402338154
LIMS2	0.601913884022967	1.66136722634868	0.423816505825058	0.854851849326424	0.00456620833734592
KPNA2	1.34613345033989	0.742868398187051	1.09649837757221	1.65260186716932	0.00450809834350004
ZNF840P	21.3061772821502	0.0469347451097093	2.58358641154173	175.706602399849	0.00448701789106552
CTXN1	0.746547760413685	1.33949902876391	0.610379707859141	0.91309319658331	0.00444338710822551
CBX2	1.2568754671761	0.795623771897437	1.07370461677008	1.4712947260498	0.00444316100065966
ZNF367	1.45763757356137	0.686041590953745	1.12439944949324	1.88963743873717	0.00443700977511087
AC007731.5	1.73959815487827	0.574845401620912	1.18841012298196	2.54642878071633	0.00440142872501048
LAMP5	0.78337510318013	1.27652767612919	0.662214879100397	0.926703056138129	0.00440053126722861
LANCL3	8.18937450197011	0.122109448012108	1.92779357722109	34.7889190658025	0.00438076081062876
AC099521.1	5.77134199267623	0.173269926001438	1.73233858746832	19.2274123761832	0.0043055909694024
ODAM	1.31767189993806	0.758914263897568	1.09046823549336	1.59221440787849	0.00427847052183264
TSTD1	0.697994950837958	1.43267512006996	0.545441899496887	0.893215119419083	0.00427057451271819
KLF11	1.52860694469107	0.654190407464163	1.14272068769461	2.04480343842539	0.00425380476704186
GSDMC	1.29437550151281	0.772573336586828	1.08490183831622	1.54429449720243	0.00417438296111363
GYPC	0.677726417100989	1.47552164821545	0.519368679249075	0.884368108413156	0.00417072978491023
CDHR2	4.29728990238581	0.232704802960771	1.58806719637731	11.6284125427899	0.00409680589273353
MAFF	0.613158368519704	1.63090002736848	0.439098103169062	0.856216827566189	0.00408969636133076
BUB1	1.34755196215787	0.742086411568632	1.09936122609419	1.65177400076864	0.00407808617592184
RAD54B	2.18953853087641	0.456717242422643	1.2826051574182	3.73776680256192	0.0040772060535839
AL356489.3	1.46707981364807e-08	68162617.377536	6.63523851149915e-14	0.00324377665683543	0.0040696974151332
PGM5P4-AS1	9.95681040191957e-07	1004337.69413467	8.07976461304715e-11	0.0122699209850354	0.00403201261702736
DRAP1	0.683587632920152	1.46287023322554	0.52748060739989	0.885894278056588	0.00402804113947088
PTCHD4	2.50626410366798	0.399000248432109	1.34032065490338	4.68646046328924	0.00401206625522982
UNC13A	1.49309164741764	0.669751251860221	1.13635471666149	1.96181934646064	0.00400725286083993
AC104232.1	10.2924478499922	0.0971586171311771	2.1071280210675	50.2743457851893	0.00396438680954777
AC092718.4	1.39678763668129	0.715928444481336	1.11305076152481	1.75285419985064	0.00392109388263645
AC005914.1	2.41181138212411	0.414626121848421	1.32648744979386	4.38514072926009	0.00389897344042932
MCM10	1.34791277374457	0.741887768614247	1.10067984434595	1.65067876454429	0.00387893237572401
CCNE2	1.45774939403295	0.685988966343138	1.12877716960247	1.88259769335327	0.0038737893620749
AL137781.1	52.8769222812543	0.0189118420070095	3.58074138427081	780.83519860432	0.00387045947300337
OXLD1	0.63263485581472	1.58069064770733	0.463706257336357	0.863104291692575	0.00386676113119711
GAPLINC	0.334155495120769	2.99262	0.158970885960443	0.702392103087294	0.00382817980641242
CORO7	0.391916410719972	2.55156449856985	0.20778310102291	0.739225048791096	0.00381299617680876
RRM2	1.36685346380001	0.731607320377917	1.10610623193016	1.68906777447761	0.0038064688736143
STK19B	0.725484422820627	1.37838934723378	0.583858314804114	0.901464678004909	0.00377806891245771
AC063960.1	2.23665142804795	0.447096935829985	1.29817740918109	3.85356390829868	0.00372992693450696
PHYHD1	0.801517763289446	1.24763298556975	0.690252669895288	0.93071820347464	0.00371294210648558
PYDC1	0.810937634636214	1.23314045037335	0.703915315237937	0.934231480738687	0.00370712415244068
ADGRF4	1.72181405636675	0.580782806541915	1.1929178321548	2.48520356121009	0.00370668141776915
ATP1A3	2.66435579742023	0.375325247839741	1.37496435180039	5.16289153675265	0.00369149876191134
FAM111B	1.33251328757133	0.750461559616134	1.09785444440737	1.61732884591329	0.00367763381515533
SGCE	0.623295268270697	1.60437604921092	0.45307540461307	0.857466522113289	0.00367402312363323
GNG8	0.375178285652741	2.66539946004653	0.193720512337245	0.726607339238732	0.00364956675752304
AC087857.1	1.62218912883016	0.61645093178571	1.17070839452645	2.24778226755535	0.00364857279603139
TGFB1I1	0.658864656779561	1.51776239582779	0.497352080775276	0.87282762600805	0.00363822138101267
RXFP1	29.333203366956	0.0340910601372132	3.01091424478701	285.772609185707	0.0036263777628706
GPR149	11099.2761548116	9.00959653631549e-05	20.913732357243	5890576.06057126	0.00361734361518485
RAD51	1.48022009992599	0.675575206720946	1.13659328478454	1.92773578161714	0.00361482356405338
FAM83A	1.27559802807135	0.783946022174366	1.08278899951563	1.50273998899822	0.00359959264971413
KCNH6	1.97041468606344	0.507507382619966	1.24814955721541	3.11063206537229	0.00359709024520491
BRSK2	1.60770522441502	0.622004571991027	1.16859625567602	2.21181274204589	0.00353167672361759
PRR33	0.314511097505061	3.17953804470734	0.144692331121512	0.683638377287375	0.00349967258117979
PSME2	0.637219736986411	1.56931736723862	0.471439979560492	0.861295203651538	0.00337646895332908
NACAD	0.395954909573499	2.5255400951516	0.213219255249995	0.735300806822236	0.00335089650859058
NEK10	0.695091044920639	1.43866045650778	0.545406098331999	0.885856542870488	0.00328747873861095
VWA5B2	1.81493826843253	0.550982927294629	1.21989719696697	2.70022828678575	0.00327621133347736
TEKT5	0.359855492315854	2.77889325396839	0.182193179002896	0.710761928951396	0.00324928465681893
KRT18P21	49.9256741594689	0.0200297745966509	3.69721429082176	674.176	0.00323434648465452
CRIP1	0.524908972107447	1.90509222196207	0.341832886548228	0.806035463062514	0.00322620372934725
EPCAM	1.48935860409591	0.671429968074768	1.14282160807201	1.94097577078256	0.00319918633876421
MYH3	0.186125463739556	5.37271999171103	0.0609188840998949	0.568669120653256	0.00317253791471786
PLK1	1.34806045626685	0.741806493433739	1.10596611940242	1.64314888301669	0.00310417825513199
ANAPC11	0.623516476529367	1.60380685618161	0.456034435257327	0.852507544269599	0.0030783181556273
PCSK4	0.613375426854021	1.63032289234174	0.443775788256976	0.847791664673897	0.00307760781781223
GAPDHP65	2.09524579755172	0.477270972774886	1.28406224824664	3.41888016578063	0.00306849914980152
C4orf50	130.866120343259	0.0076413971574692	5.20038036204442	3293.20939266135	0.00305818703426772
FOXJ1	0.726238507794606	1.37695810572857	0.587695090706605	0.897442191612658	0.00305742555539324
GAS2L3	1.55707610783649	0.642229365004818	1.16191980349273	2.08662077908235	0.00302923084087965
PRR36	0.75508507707726	1.3243540765906	0.627210529264185	0.909030456318472	0.00300293382136837
SOX12	0.673306018771364	1.48520876409924	0.518505	0.874322765754053	0.00300173099362795
PCAT7	1.70703014190692	0.585812737250734	1.19938602335847	2.42953631994079	0.00298203392630102
CDK5R1	1.58570631652912	0.63063379995159	1.16998561564173	2.14914139854718	0.00295867617615113
AC068587.2	0.502873530028174	1.98857155981937	0.319746760333134	0.790881468007769	0.00292559041930893
TMEM121	0.680002283283784	1.47058329741324	0.527615712141009	0.87640131753237	0.00289107418415071
CBX7	0.613626830078299	1.62965494822382	0.445010590000257	0.846132418088578	0.00289000867964349
EEF1AKMT4	1.4103929721822	0.709022251048776	1.12485398871742	1.76841470620475	0.00288879075613918
TFF1	0.917062452663961	1.09043827614479	0.866360244881142	0.970731917877211	0.00284853578905183
MGAT4EP	3.45408641674092	0.289512154401609	1.53201881614053	7.7875760066512	0.0028043709864304
ORC6	1.46675678275485	0.681776291582446	1.14102814927067	1.88547097732205	0.00279301935889823
LRTM2	1.50312184882712	0.665282059987551	1.15071524624404	1.96345299134265	0.00279107078455719
PCDHGA2	1.7765448209898	0.562890385981284	1.22062315071876	2.58565594067852	0.00269020788965109
ECT2	1.47306942319261	0.678854631190894	1.1439999116753	1.89679518625774	0.00267409413527112
CCDC83	2.97783537802574	0.335814399741259	1.46084021524148	6.0701392569179	0.00267314046463948
SIGIRR	0.694583347016865	1.43971202922566	0.547591117866329	0.881033329819129	0.0026647606669883
LEF1-AS1	0.00162249272766155	616.335582250201	2.45708670220758e-05	0.107138370369652	0.00265794125883876
CHAF1B	1.53896407117187	0.649787749260794	1.16198553317073	2.0382443195271	0.00263671914957828
MAL2	1.37174295834741	0.728999550473171	1.11645734939226	1.68540136781757	0.0026256343330235
IQANK1	1.47894806138647	0.676156266814757	1.1464551287811	1.90787001895514	0.00259634087500469
AC055854.1	0.756669036084228	1.3215817646973	0.631132941032989	0.907175006951045	0.00259107651252349
AC026120.1	5.02939526785155	0.198831061537778	1.7590544062938	14.3797807900564	0.0025810951111661
LINC00671	4.3693150882059e-07	2288688.22644378	3.22846772291988e-11	0.00591330500363734	0.00255274334696487
DMBX1	2.03319399510321	0.491836982800668	1.28256664544293	3.2231290564212	0.00253941745283999
MIR3671	0.567954087358335	1.76070570184853	0.393468076970012	0.819817068340272	0.00252053276602029
HCN2	1.57308580763124	0.635693231194939	1.17258429287333	2.11038044191006	0.00251141505944744
ZNF887P	2.70325653678266	0.369924195648177	1.41835484466556	5.15216338925485	0.0025106870269825
SHISAL2A	0.205804073560437	4.85899031394216	0.0738294819784287	0.573691099531822	0.00250853297357649
FBLN5	0.719253030414699	1.39033129888022	0.581174382184677	0.890137173314601	0.00244521007650652
USP41	2.05989288699189	0.485462135587218	1.29075409908823	3.28734861959924	0.00244431000614048
AC026150.3	0.0136280253919726	73.3782019946216	0.000847160814701462	0.219230012603568	0.00243984526515214
CCND2-AS1	0.000752429827296184	1329.02758997932	7.18967610519285e-06	0.0787449443787953	0.00243692634923013
AL353622.1	0.52264530824488	1.9133434936174	0.343596544886468	0.794996696840019	0.0024293853102518
PAX6	2.69065306592558	0.371656982709512	1.4204065873167	5.09686028340034	0.00239216814114957
DIRAS3	0.619471480360142	1.61427931987867	0.454804593055898	0.843757782658146	0.0023849670400527
SORBS1	0.673341788710442	1.48512986534693	0.521799620753591	0.868895158967317	0.00236383852426749
ARHGEF40	0.601959045013069	1.66124258499727	0.434049474642261	0.83482347760401	0.00235052812809677
SYT5	1.68407361745405	0.593798269645589	1.20400389822598	2.35556043729058	0.00233200996182751
CEP85	1.6875105314432	0.592588894331092	1.20651	2.36027453336562	0.00223866245474102
B4GALNT4	0.706948306884266	1.41453	0.566014604648882	0.882973521357382	0.00223481031777644
FAM72C	2.14340941000328	0.46654642614379	1.31490424466044	3.49394559911625	0.00222774448851469
CENPE	1.46803502292039	0.681182658715239	1.14792653068197	1.87740832790104	0.00221883723175126
RAMP2	0.708098512023981	1.41223287864519	0.567800909381094	0.883062169233065	0.00218545540229957
SLC7A11	1.48822363466795	0.671942023164495	1.1541276950746	1.91903339312997	0.00217646845980175
DOC2B	0.665114252193931	1.50350108526681	0.512693216273203	0.862849272099126	0.0021350016743297
CCDC24	0.645647288650776	1.54883326791277	0.488572282187294	0.853221593897737	0.00209787777767803
IGHA2	0.879123430762925	1.13749669842399	0.809871212335391	0.954297417595223	0.00208804561807384
AL157827.2	0.00611557521976311	163.516916081483	0.000238141658957197	0.15705047337099	0.00208519778049314
AC004947.3	0.0240013837287736	41.6642644982659	0.0022358083603827	0.257654650149548	0.0020712920812067
WDR90	0.594302452327818	1.68264491604083	0.426875233210055	0.827397275280806	0.00205453937056738
ZNF205	0.648620731704946	1.54173302073066	0.492585971822199	0.854082084475835	0.00204662430538393
ZDHHC15	2.18798496395084	0.457041532037908	1.33104938811617	3.59661951330774	0.00201730548115778
AC022915.2	626.941408440755	0.00159504538468286	10.6098097947835	37046.4256400647	0.00196958400624925
PHLDB3	0.604908786572992	1.65314179955185	0.440035492262237	0.831557105069027	0.00196121738544363
IGFBP6	0.712514303118853	1.4034805976845	0.574928107801791	0.883026286695255	0.00195910203187188
STIL	1.51568041361849	0.659769692222009	1.16542957048464	1.97119343322601	0.00192336069094898
CD24	1.23348762968604	0.810709386890673	1.08036966565302	1.40830660186006	0.00191516304852755
SEMA3G	0.691717352054273	1.44567719319196	0.54818874121686	0.872825104125396	0.00189430337956989
CPEB1	3.08709605832618	0.323929019734552	1.51648099179708	6.28439269920519	0.00188316554660479
IGHA1	0.887538183704266	1.12671208784095	0.823253383703777	0.956842745047867	0.00187105388517784
ULBP1	1.58802895011045	0.629711441929599	1.18677769350615	2.1249438375763	0.00185618751407017
PRR11	1.35359320069698	0.738774396535892	1.11881801024479	1.63763412476014	0.00183853586111375
ERCC6L	1.60157620880047	0.624384899391686	1.19150309602649	2.15278194504889	0.00180209919156755
AC005696.4	1.52311311949294	0.656550053441148	1.16973762473251	1.98324267401588	0.00178402351694741
ANK3-DT	0.346202483938865	2.88848303057406	0.178091199304974	0.673004395237921	0.0017624703911474
AC103770.1	1.68995449785215	0.591731908327088	1.21650105073532	2.34767261654597	0.00175725042134225
VGF	1.44794495041886	0.690633991099398	1.14859651400297	1.82530989245024	0.00173400133455896
FAM166B	0.407534306706829	2.45378115055079	0.232964133214131	0.712917515892278	0.00165568760785523
CYP21A1P	0.684931422880501	1.46000017898795	0.541080937398099	0.867025654803184	0.00165392798449177
SIAH2	0.698911675381337	1.43079595780738	0.559343277781226	0.873305444774476	0.00162213617433542
TMEM151A	1.89950504283283	0.52645293244847	1.27469693875004	2.83057038740945	0.00161857652708094
CLEC11A	0.729324450345626	1.3711318735113	0.599416728266747	0.887386235299129	0.00161210786905956
AC004816.2	0.176444567260209	5.66750235231252	0.0600660815870787	0.518307245837386	0.00160325503486369
LINC00348	18.5391145919765	0.0539400085715415	3.02381176176851	113.664075985146	0.00159983195600725
SCAT1	10.7746866406607	0.0928101237047833	2.4627900148022	47.1391679788655	0.00159477517436664
EPB41L4B	1.55487598816507	0.64313810722623	1.18256162126144	2.04440876069817	0.00157399041503715
CHD9	1.76475483568327	0.56665094764442	1.24128520196616	2.50897990657944	0.00155642011133676
KLF2	0.70278607362344	1.42290810465862	0.564869268063272	0.874376237483198	0.00155414122059609
MIAT	0.36215332729002	2.76126139025966	0.193323840127405	0.678421411352051	0.00151689225004311
ASPSCR1	0.502756470411524	1.98903457011993	0.329156975908021	0.767913448722671	0.00146303934679969
DOP1B	1.58673726953521	0.630224057378399	1.1945719451253	2.10764631867189	0.00143560368489895
CRISP3	1.13138055273221	0.883875896209343	1.04880415744986	1.22045850601219	0.00141162612154751
IRF7	0.721749170785621	1.38552289420922	0.590919357650086	0.881544763741175	0.00139573297440467
KCNJ11	0.761645451776485	1.31294685429759	0.644686387160319	0.899823240827245	0.00136992136310953
AC117453.1	111.131841881505	0.00899832112083821	6.23344977552021	1981.29233806896	0.00135076696341046
KLF17	2.38845612062973	0.41868049882212	1.40491140182137	4.06055686698665	0.001301676786578
AFAP1L2	0.648024292787402	1.54315202551839	0.49756940662487	0.843973681764589	0.00128897157258628
B3GNT4	3.32904867756455	0.300386115330574	1.60127638855168	6.92108194239863	0.00127854362069326
NUDT16L1	0.61521221563361	1.6254553706644	0.457871935976242	0.826619935676631	0.00126668983595391
CYP21A2	0.54897494481564	1.82157675763477	0.381284304998017	0.790416720764057	0.00126143501657967
PLAT	0.794224585691894	1.25908970587815	0.69052010758948	0.913503727964533	0.00125006451149669
KRTCAP3	0.756714927898648	1.3215016159083	0.638949647134245	0.89618561442659	0.00123824258798349
CYP4F12	0.294542553910685	3.39509516272896	0.140497841084255	0.61748504741936	0.00121023857713746
AC016240.1	4.56517821181624	0.219049498968443	1.82043803763414	11.448262272484	0.00120753013089159
GADD45G	0.727840380156074	1.37392761828571	0.600643524523411	0.881973412443059	0.00118900577980306
DIAPH3	1.55202897927497	0.644317866066619	1.19009205469907	2.02404002530576	0.00117644797547486
WLS	0.748319455194884	1.33632767804971	0.628107853845252	0.891537979655851	0.00117485894803257
SEPTIN12	0.00291065060578404	343.565798661235	8.59182221819536e-05	0.0986040764555118	0.0011585740726796
SLC2A1	1.4705098420216	0.680036250981658	1.16531163406047	1.85564027018903	0.00115819034235993
DCTPP1	1.73617753780391	0.575977962060781	1.24591222244511	2.41936180452523	0.00111936515869998
ADD3-AS1	1.94825022769499	0.513281089761821	1.30471672004103	2.90919775259277	0.00111334828076303
SMR3B	1.21097071882331	0.825783798448645	1.07943188324359	1.35853878749709	0.00110317875748115
IGFALS	0.672726559413855	1.4864880626555	0.530330327030524	0.85335686208033	0.00108787135884307
TUBA3E	0.555696763004846	1.79954260412217	0.390647663290899	0.790479302532305	0.00108479071942853
PPP1R35	0.616942502540395	1.62089659227932	0.461795234301871	0.824213900813015	0.00108267801473636
SNCB	3.20864277111562	0.311658252829532	1.59594049020128	6.45098516883548	0.00106840957996068
AL158214.2	0.0735694320904677	13.5926018671764	0.0154453848506427	0.350425799709919	0.00105048913965934
CD24P4	1.40651004499935	0.710979636125145	1.14744300857738	1.72406863948457	0.00102301562524508
AL138789.1	7.78159545782275	0.128508350944241	2.28951141324067	26.4481004632766	0.00101264599466664
PYCARD	0.738474345297183	1.35414318231674	0.616464410725469	0.884632347259642	0.0010004359371185
BCL3	0.633807163712778	1.5777669569749	0.483188163302912	0.831376989923906	0.000988050551205126
LOXL1	0.709654937849235	1.40913554837048	0.578720429624857	0.870213154804741	0.000981208546500724
AC122719.3	36.0198210951201	0.0277624921389595	4.28273864181799	302.943424811398	0.000971105719754239
TMEM160	0.620337137210206	1.61202665456597	0.467472429632071	0.823189004119514	0.00094013334229083
AC110772.2	0.00449487017590398	222.475835978708	0.00018295242961803	0.110432301666684	0.000936717386642538
NAT16	3.74267008507358	0.267188925892286	1.71446051046909	8.17025488786097	0.000921754117615706
CYP8B1	4.73086376770772	0.211377889768434	1.89117233241652	11.8344963094988	0.000893686271536474
LPA	24273.3357084591	4.11974691905039e-05	63.2210113055892	9319604.57841437	0.000881728496225378
NKD2	0.621072654689589	1.61011758036553	0.469345521123933	0.821849202863318	0.000859787311667574
ROGDI	0.612386682753034	1.63295517058669	0.458971064966687	0.817082988097485	0.000859259691421106
PRRG1	1.69746381784306	0.589114176978855	1.24445008411511	2.31538689230369	0.000835732501242837
NAT14	0.654871690654262	1.5270166878048	0.51093613292685	0.839355261025881	0.000829151449871505
SPEF1	0.594713010610935	1.68148330733966	0.438537402232151	0.806507183172236	0.000827251678442426
MBLAC1	0.450878927916424	2.21789029844695	0.282883082193886	0.718642507930995	0.000810819856703712
XKR7	1.61443626497715	0.619411259331538	1.22065990296799	2.13524213201072	0.000785923575760629
LMNTD2	0.49329439690764	2.02718702314235	0.326583046775573	0.745107146323168	0.00078443783398977
PCDH9	1.92184742552433	0.520332668826286	1.3132977125071	2.8123840404348	0.000771213832561889
C1orf53	0.603036971125477	1.65827312069051	0.450492607129735	0.807235419158526	0.00067606743011228
CAMK2N2	1.53904663961852	0.649752888741479	1.20065111393682	1.97281669206506	0.000665499052157754
CENPI	1.66706090999745	0.599858105965385	1.2422493672773	2.23714509409057	0.000660635152969648
CCND2	0.610271318039155	1.63861543290789	0.459339831492818	0.810796399717559	0.000657173033137962
CISH	0.702529434193529	1.42342790398235	0.573419423771113	0.860709605305044	0.000655136809079533
KNL1	1.66511595489875	0.600558776136888	1.24309443421727	2.23041071292719	0.000628260415801198
AC078923.1	5.7489551040113	0.173944652881748	2.11308887418727	15.6408399058223	0.000614704578127769
CCDC157	0.218608798846216	4.57438129333242	0.0918086268941319	0.520537214744465	0.000592704118195093
H2AC20	0.519984178402936	1.92313543668073	0.358485499074991	0.754238446149298	0.00056821770496848
TCL6	3.33516922519184	0.299834860686111	1.68124593947821	6.61613717509939	0.000567866514297094
SLC7A5	1.2770227484389	0.783071406693773	1.11131115606719	1.4674441906996	0.000564268845026731
MMP28	0.522799580959662	1.91277888586747	0.361640976607657	0.755775533003611	0.0005624825184395
ACKR2	1.46630109011695	0.681988171965584	1.18075063013819	1.82090852378077	0.000533251937053571
MAD2L1	1.50362549340049	0.665059221454454	1.19396659024766	1.89359538438584	0.000526771491779792
AC008780.1	35.0745675203894	0.0285106865371522	4.70456336663592	261.496166778607	0.00051902104968026
BRCA2	1.99516765454313	0.501211012379303	1.35095817518392	2.94657084346315	0.000516493617677209
CHEK1	1.53518901431131	0.651385588795789	1.20546217698103	1.95510514943285	0.000511455668554777
TUBA3D	0.690064195885153	1.44914053788472	0.560201847729196	0.850030388819449	0.000487654609618945
SQLE	1.40943720719959	0.709503051921623	1.16240682277192	1.70896557222665	0.000481842516521468
TPM2	0.715500917398055	1.39762224713357	0.593191284825354	0.863029474460641	0.000465156007770447
PLEKHA4	0.70765777153795	1.41311243968494	0.58310587102253	0.858814061912794	0.000463694743521434
AC092118.1	3.45052299906437	0.289811138853779	1.72510782647204	6.90166074512625	0.000462398497601719
LONRF3	2.26135320640426	0.442213094870785	1.43258076197627	3.56958466834382	0.000459335142170541
GABRB1	3.02540523691246	0.330534233166245	1.62977616064647	5.61615580627137	0.000452281675791759
AC104232.3	7.31247971202959	0.136752516161504	2.40723154764721	22.2132181638727	0.000448818462839274
ERVV-2	1.95983142650247	0.510247966471589	1.34599114039042	2.85361404324891	0.000448224547679144
AC027329.1	11736.6870763433	8.52029191453539e-05	63.0508194369015	2.18474e+06	0.00044149120415351
ZMYND10	0.725515747887018	1.37832983351828	0.606748775461441	0.867530552544988	0.000434877535423946
ARID5A	0.660990349286871	1.51288139241198	0.525287220918544	0.83175113433443	0.000413625637550974
MLIP	7.22775956565642	0.138355460072527	2.4117371202274	21.660946336478	0.000412413986915614
RACGAP1	1.53337209246115	0.65215742800884	1.20966953399908	1.94369611522388	0.00041040016750071
RHBDL1	0.620460007730105	1.61170742278524	0.476270911281652	0.808301771268121	0.000404504799317279
NPAS1	0.382481507062769	2.61450548989782	0.224631359056996	0.65125414305083	0.000401225830639558
PALM	0.716509314647945	1.39565526861482	0.595801141091431	0.861672733685625	0.000397610616853558
ANLN	1.38020591785612	0.724529569872661	1.15500707494758	1.64931316613062	0.000391719346071018
ATP13A5	1.50642657373807	0.663822596755305	1.20166628538281	1.88847856486318	0.000380944246913111
NPY1R	0.843812560070499	1.18509731582622	0.768487646249185	0.926520601870359	0.000371312934635619
FRGCA	2.48608027841661	0.402239625438364	1.50585558279579	4.1043744309511	0.000370400063120288
FAM155B	1.69370400221952	0.590421938360862	1.26804363764069	2.26225120491261	0.000359674366819055
MINAR1	3.38829864606842	0.29513337059599	1.74289421162151	6.58707088381921	0.000320827038268535
ZNF428	0.620714122701466	1.61104760376292	0.478750218204408	0.804774614131973	0.0003192230109402
SCDP1	12.4590464986803	0.0802629639520103	3.1585118217335	49.1458789510196	0.000315146002939724
NME3	0.72773240792213	1.37413146523908	0.612177044485885	0.865100157397934	0.000315140745274877
LINC00993	0.869107327111612	1.15060587893488	0.805325693261339	0.937940453607223	0.000309198484147414
PARPBP	1.8525733456971	0.539789694331219	1.32543214666529	2.58936529479997	0.000307241797284853
AL034374.1	0.654880103128523	1.52699707201785	0.520423006315283	0.824075692790967	0.000305971225469021
EIF4E3	0.506854597042608	1.97295241245674	0.350854372338041	0.732217132798632	0.000293895340011233
LINC01235	1.33936617655962	0.746621810749816	1.1435071631066	1.5687717688085	0.000291840543317973
TGFA	1.48635260641384	0.672787867215927	1.20070015408712	1.83996317737867	0.0002729704750492
IVL	1.41039166837413	0.709022906490067	1.17203207724777	1.69722714662411	0.000272063872786581
BATF	0.73622814352253	1.35827461745137	0.624507274188495	0.867935253466767	0.000265581907940926
MUC3A	5.07485422550097	0.197049995047155	2.12747735190079	12.1054851122505	0.000250292409757135
TNFRSF18	0.713191669868991	1.40214761647972	0.595772734970571	0.853752325533402	0.000230809679210939
ALDH2	0.665321320912344	1.50303314889822	0.536804961969477	0.82460575333824	0.000198441454498054
GRHL2	2.1782823733732	0.459077304312682	1.44591516148218	3.28159924216056	0.000196413241276788
TNN	0.627808115395611	1.59284337917463	0.491407038902274	0.802070378635688	0.000195564546382218
AL352979.4	0.0408643563923239	24.4712039607173	0.00779559860452757	0.214210057248075	0.000155067062304369
SLC18A1	2.36042099617537	0.423653238816431	1.5131767341741	3.6820466197734	0.000153187265291887
DCAF13	1.74703416428654	0.572398651636204	1.30964953867066	2.33049245699914	0.000147777650926333
TH	1.83839677935302	0.543952214903209	1.34256595263158	2.5173457674172	0.00014651336303697
AC107398.3	3.13467484739037	0.319012353333075	1.73843867390674	5.65230545451439	0.000145625801767745
BBC3	0.590987359657404	1.69208356770896	0.450948419321809	0.774514432936917	0.000137970066035791
WTIP	0.338388387115577	2.95518415547295	0.194245672963103	0.589494215175808	0.000130203835256151
CHAC1	1.57469692500915	0.63504283530254	1.24845327533902	1.98619400070052	0.00012639630116288
UGP2	2.01160801296485	0.49711474281022	1.40740774887833	2.8751915008635	0.000125446660472967
CSN3	1.2072834647468	0.828305886066056	1.09721511070744	1.32839344812823	0.000112432516869176
IYD	1.80640143094343	0.553586806824952	1.33824617215245	2.43833025463926	0.000111715350614866
MRPL13	1.79058251172011	0.558477475042105	1.33287960596427	2.4054578650098	0.000109840569499963
CCDC74A	0.747130203828024	1.33845478990993	0.644916204565618	0.8655442947787	0.000102895771373206
MZT2B	0.609409297361205	1.6409332846251	0.474845458939966	0.782106440565605	0.00010000597052544
ZP2	2.11359263730932	0.473128067513065	1.45175770702468	3.07714835256061	9.41811881185831e-05
ESRP1	1.81133342237863	0.552079472307647	1.3458468116207	2.43781739399816	8.86153202812052e-05
LEF1	0.612071229719251	1.63379677306298	0.479171005215942	0.781831926748585	8.4758210267346e-05
CENPN	1.7964680536616	0.556647805654978	1.34271010814021	2.40356980130047	8.01744459230349e-05
AC092793.1	4.6881641701718	0.213303110493111	2.18157169024876	10.074793042431	7.54259913082607e-05
PCP2	0.606154465066761	1.64974450842305	0.473199318165735	0.776466113570526	7.41551061140761e-05
TUBA1C	1.83218722162776	0.545795750672018	1.36252523994432	2.46374152689694	6.14748697763469e-05
LINC00163	14.288374466674	0.0699869675401063	3.9227	52.0451707934125	5.52331396495418e-05
BEND5	0.465987653478452	2.14597960382708	0.321629720846607	0.675138145264614	5.42199369104093e-05
AL596442.3	1.73533853939554	0.576256434867358	1.32838262732883	2.26696720083346	5.28692659777214e-05
AC007319.1	2.41227563592393	0.41454632509978	1.57425292337746	3.69640332710182	5.25737648659543e-05
EVL	0.69675642442304	1.4352217861903	0.584897291569562	0.830008143262264	5.19421931910965e-05
THOC6	0.481450002048455	2.07705887578199	0.338806047463678	0.684149843864009	4.55718475980953e-05
MZT2A	0.607214820889985	1.6468636232138	0.478257400970839	0.770944344948962	4.20960057073829e-05
KCNMB2	2.56426840717045	0.389974776900774	1.63707783993098	4.01659121125831	3.90949616761202e-05
LINC01572	571.443868716979	0.00174995315330835	27.8580941519198	11721.8390214869	3.81339522962293e-05
PDLIM4	0.632863254551336	1.58012018047871	0.509365680223743	0.786303267988882	3.61956537948573e-05
MTHFD2	1.82395764811907	0.548258344173306	1.37181538771204	2.4251233306842	3.54940717386611e-05
FIBCD1	1.50248755775662	0.665562915870737	1.24020582661672	1.82023726446426	3.19189495806511e-05
CXCL14	0.822061587084701	1.21645387123163	0.750198092236191	0.90080907956702	2.69145709281184e-05
AC007493.1	2.92574646668602	0.34179311549599	1.77564860999087	4.82076934544485	2.51522392524864e-05
KIAA0319	2.21061070282621	0.45236368335751	1.53550939012374	3.18252673079127	1.98472243435737e-05
AC011294.1	2.05566581619817	0.48646039259895	1.4797362433159	2.85575349456621	1.73669077357345e-05
SLC35A2	2.5442422561131	0.393044332786031	1.66778333891362	3.88130071020378	1.46631971213492e-05
CCDC9B	1.74756999661799	0.57222314524469	1.35926534478867	2.24680258699174	1.33622242217172e-05
AC099329.2	2.08490087170543	0.479639110698826	1.50057743023534	2.89675931228444	1.19391935228778e-05
LINC00705	9.17098607810237	0.109039528735924	3.40925277006231	24.6702111334532	1.1375370437001e-05
FGD3	0.693174711423539	1.44263774127932	0.588870899682979	0.815953345318611	1.05998182163098e-05
KRT8P43	180.867138087209	0.0055289203476965	18.6131432661126	1757.51731838948	7.4584741857476e-06
MAFA	3.99544125809651	0.250285246460216	2.20096388185955	7.25298174062382	5.28498238622119e-06
SHCBP1	1.84143001800411	0.543056206438884	1.41829388069725	2.39080528891491	4.5771543583013e-06
ULBP2	1.76658063547183	0.566065301475985	1.40007561638466	2.22902756472737	1.6136101438426e-06
SPDYC	1.30951584632021	0.763641007331096	1.17630165450725	1.45781632219338	8.37419725557199e-07
GRIA3	2.00215237910838	0.499462483692342	1.53116336667336	2.61801858405125	3.90836642096604e-07
SUSD3	0.747996280894236	1.33690504290274	0.670422964776718	0.834545452090752	2.0179148086732e-07
SLITRK3	2.36652891856443	0.422559805694922	1.72607509953111	3.24462077224977	8.78946820493986e-08

## Sheet: Table S3
Table S3. Pan-cancer analysis of differentially expressed miRNAs
miRNA	Cancer	CancerFullName	CancerNum	NormalNum	CancerExp	NormalExp	FoldChange	p-value	FDR
hsa-miR-125b-5p	BLCA	Bladder Urothelial Carcinoma	408	19	424.66	820.44	0.52	0.00019	0.0013
hsa-miR-125b-5p	BRCA	Breast Invasive Carcinoma	1085	104	723.36	2660.52	0.27	1.5e-70	2.1e-68
hsa-miR-125b-5p	CHOL	Cholangiocarcinoma	36	9	596.12	1436.06	0.42	7.5e-06	0.00022
hsa-miR-125b-5p	COAD	Colon Adenocarcinoma	450	8	257.05	1811.41	0.14	4.6e-15	6.9e-14
hsa-miR-125b-5p	ESCA	Esophageal Carcinoma	162	11	385.4	443.42	0.87	0.65	0.85
hsa-miR-125b-5p	HNSC	Head and Neck Squamous Cell Carcinoma	497	44	470.97	829.92	0.57	1.3e-12	2.6e-11
hsa-miR-125b-5p	KICH	Kidney Chromophobe	65	24	1461.43	1012.34	1.44	0.86	0.89
hsa-miR-125b-5p	KIRC	Kidney Renal Clear Cell Carcinoma	517	71	467.99	853.99	0.55	1.2e-23	3.3e-22
hsa-miR-125b-5p	KIRP	Kidney Renal Papillary Cell Carcinoma	289	32	505.76	855.18	0.59	1.8e-08	2.1e-07
hsa-miR-125b-5p	LIHC	Liver Hepatocellular Carcinoma	370	50	569.76	1201.99	0.47	2e-18	1.6e-16
hsa-miR-125b-5p	LUAD	Lung Adenocarcinoma	512	20	572.02	1249.2	0.46	0.004	0.021
hsa-miR-125b-5p	LUSC	Lung Squamous Cell Carcinoma	475	38	585.52	791.9	0.74	1.4e-05	0.00011
hsa-miR-125b-5p	PAAD	Pancreatic Adenocarcinoma	178	4	1193.19	926.63	1.29	0.26	0.91
hsa-miR-125b-5p	PRAD	Prostate Adenocarcinoma	495	52	1454.75	1371.42	1.06	0.85	0.9
hsa-miR-125b-5p	STAD	Stomach Adenocarcinoma	372	32	492.44	617.83	0.8	0.013	0.064
hsa-miR-125b-5p	THCA	Thyroid Carcinoma	509	58	4268.39	3584.97	1.19	0.052	0.15
hsa-miR-125b-5p	UCEC	Uterine Corpus Endometrial Carcinoma	538	33	1062.07	2691.27	0.39	5.9e-10	6.5e-09
hsa-miR-628-3p	BLCA	Bladder Urothelial Carcinoma	408	19	1.72	0.54	3.21	0.1	0.31
hsa-miR-628-3p	BRCA	Breast Invasive Carcinoma	1085	104	0.76	0.62	1.23	0.21	0.39
hsa-miR-628-3p	CHOL	Cholangiocarcinoma	36	9	1.06	0.6	1.75	0.073	0.42
hsa-miR-628-3p	COAD	Colon Adenocarcinoma	450	8	0.94	0.65	1.45	0.022	0.079
hsa-miR-628-3p	ESCA	Esophageal Carcinoma	162	11	2.37	6.21	0.38	0.024	0.18
hsa-miR-628-3p	HNSC	Head and Neck Squamous Cell Carcinoma	497	44	1.59	1.55	1.02	0.35	0.64
hsa-miR-628-3p	KICH	Kidney Chromophobe	65	24	0.55	1.5	0.37	3.2e-05	0.00027
hsa-miR-628-3p	KIRC	Kidney Renal Clear Cell Carcinoma	517	71	0.55	0.36	1.54	0.35	0.69
hsa-miR-628-3p	KIRP	Kidney Renal Papillary Cell Carcinoma	289	32	1.25	2.46	0.51	0.00015	0.00093
hsa-miR-628-3p	LIHC	Liver Hepatocellular Carcinoma	370	50	1.81	2.99	0.61	3.6e-06	3.7e-05
hsa-miR-628-3p	LUAD	Lung Adenocarcinoma	512	20	2.17	0.68	3.17	4.2e-06	4e-05
hsa-miR-628-3p	LUSC	Lung Squamous Cell Carcinoma	475	38	1.5	0.75	2.01	0.61	0.84
hsa-miR-628-3p	PAAD	Pancreatic Adenocarcinoma	178	4	2.51	7.08	0.35	0.011	0.19
hsa-miR-628-3p	PRAD	Prostate Adenocarcinoma	495	52	0.77	0.86	0.89	0.33	0.8
hsa-miR-628-3p	STAD	Stomach Adenocarcinoma	372	32	2.28	4.46	0.51	0.16	0.46
hsa-miR-628-3p	THCA	Thyroid Carcinoma	509	58	2.25	3.94	0.57	1.4e-06	1.3e-05
hsa-miR-628-3p	UCEC	Uterine Corpus Endometrial Carcinoma	538	33	1.87	1.13	1.65
hsa-miR-339-5p	BLCA	Bladder Urothelial Carcinoma	408	19	77.81	12.96	6	8.8e-16	2.8e-14
hsa-miR-339-5p	BRCA	Breast Invasive Carcinoma	1085	104	47.51	50.39	0.94	0.14	0.3
hsa-miR-339-5p	CHOL	Cholangiocarcinoma	36	9	25.44	15.54	1.64	0.0076	0.081
hsa-miR-339-5p	COAD	Colon Adenocarcinoma	450	8	37.58	173.42	0.22	1.8e-09	1.8e-08
hsa-miR-339-5p	ESCA	Esophageal Carcinoma	162	11	43.84	33.75	1.3	0.074	0.41
hsa-miR-339-5p	HNSC	Head and Neck Squamous Cell Carcinoma	497	44	42.53	23.58	1.8	4.5e-09	5.5e-08
hsa-miR-339-5p	KICH	Kidney Chromophobe	65	24	12.28	16.76	0.73	0.099	0.28
hsa-miR-339-5p	KIRC	Kidney Renal Clear Cell Carcinoma	517	71	31.49	27.09	1.16	0.73	0.79
hsa-miR-339-5p	KIRP	Kidney Renal Papillary Cell Carcinoma	289	32	31.99	26.24	1.22	0.019	0.077
hsa-miR-339-5p	LIHC	Liver Hepatocellular Carcinoma	370	50	31.24	23.52	1.33	0.026	0.097
hsa-miR-339-5p	LUAD	Lung Adenocarcinoma	512	20	41.38	74.18	0.56	0.034	0.13
hsa-miR-339-5p	LUSC	Lung Squamous Cell Carcinoma	475	38	50.6	31.79	1.59	0.00031	0.0018
hsa-miR-339-5p	PAAD	Pancreatic Adenocarcinoma	178	4	29.52	51.08	0.58	0.047	0.47
hsa-miR-339-5p	PRAD	Prostate Adenocarcinoma	495	52	15.97	8.02	1.99	1.5e-11	3.1e-10
hsa-miR-339-5p	STAD	Stomach Adenocarcinoma	372	32	38.61	41.96	0.92	0.0013	0.0088
hsa-miR-339-5p	THCA	Thyroid Carcinoma	509	58	34.6	51.16	0.68	0.0014	0.0066
hsa-miR-339-5p	UCEC	Uterine Corpus Endometrial Carcinoma	538	33	51.03	15.42	3.31	1.3e-16	2.4e-15
hsa-miR-100-5p	BLCA	Bladder Urothelial Carcinoma	408	19	2999.56	6835.24	0.44	1e-05	8.4e-05
hsa-miR-100-5p	BRCA	Breast Invasive Carcinoma	1085	104	3036.72	10772.4	0.28	3.1e-68	4e-66
hsa-miR-100-5p	CHOL	Cholangiocarcinoma	36	9	5930.22	11156	0.53	0.002	0.03
hsa-miR-100-5p	COAD	Colon Adenocarcinoma	450	8	1718.88	1955.43	0.88	0.15	0.42
hsa-miR-100-5p	ESCA	Esophageal Carcinoma	162	11	2145.79	3527.84	0.61	0.14	0.61
hsa-miR-100-5p	HNSC	Head and Neck Squamous Cell Carcinoma	497	44	2542.14	7524.87	0.34	7.4e-26	9e-24
hsa-miR-100-5p	KICH	Kidney Chromophobe	65	24	6715.57	6739.33	1	0.2	0.48
hsa-miR-100-5p	KIRC	Kidney Renal Clear Cell Carcinoma	517	71	4360.54	3049.79	1.43	0.75	0.8
hsa-miR-100-5p	KIRP	Kidney Renal Papillary Cell Carcinoma	289	32	2763.96	4216.14	0.66	3.2e-06	2.7e-05
hsa-miR-100-5p	LIHC	Liver Hepatocellular Carcinoma	370	50	6899.01	8253.42	0.84	0.00026	0.0018
hsa-miR-100-5p	LUAD	Lung Adenocarcinoma	512	20	8930.47	5480.17	1.63	0.13	0.37
hsa-miR-100-5p	LUSC	Lung Squamous Cell Carcinoma	475	38	4816.1	12056.9	0.4	4e-19	1.1e-17
hsa-miR-100-5p	PAAD	Pancreatic Adenocarcinoma	178	4	7675.24	3659.06	2.1	0.031	0.37
hsa-miR-100-5p	PRAD	Prostate Adenocarcinoma	495	52	8274.9	9637.64	0.86	0.0087	0.049
hsa-miR-100-5p	STAD	Stomach Adenocarcinoma	372	32	3068.58	4494.51	0.68	0.00059	0.0044
hsa-miR-100-5p	THCA	Thyroid Carcinoma	509	58	11962	23651	0.51	4.4e-20	2.2e-18
hsa-miR-100-5p	UCEC	Uterine Corpus Endometrial Carcinoma	538	33	2948.16	15173.5	0.19	6.6e-25	2.4e-23

## Sheet: Table S4
Table S4. Pan-cancer analysis of miRNA prognostic associations
miRNA	Cancer	CancerFullName	CancerNum	Median	coef	HR	p-value
hsa-miR-125b-5p	ACC	Adrenocortical Carcinoma	79	705.56	-1.17	0.31	0.0033
hsa-miR-125b-5p	BLCA	Bladder Urothelial Carcinoma	406	355.75	0.45	1.57	0.0034
hsa-miR-125b-5p	BRCA	Breast Invasive Carcinoma	1082	572.88	-0.13	0.88	0.44
hsa-miR-125b-5p	CESC	Cervical Squamous Cell Carcinoma and Endocervical Adenocarcinoma	306	579.46	-0.42	0.66	0.077
hsa-miR-125b-5p	CHOL	Cholangiocarcinoma	36	532.45	-0.24	0.78	0.61
hsa-miR-125b-5p	COAD	Colon Adenocarcinoma	447	207.94	0.32	1.37	0.11
hsa-miR-125b-5p	DLBC	Lymphoid Neoplasm Diffuse Large B-cell Lymphoma	47	364.15	-0.16	0.86	0.83
hsa-miR-125b-5p	ESCA	Esophageal Carcinoma	162	345.33	-0.26	0.77	0.31
hsa-miR-125b-5p	HNSC	Head and Neck Squamous Cell Carcinoma	495	387.54	-0.22	0.8	0.11
hsa-miR-125b-5p	KICH	Kidney Chromophobe	64	927.77	0.53	1.69	0.45
hsa-miR-125b-5p	KIRC	Kidney Renal Clear Cell Carcinoma	517	398.34	0.06	1.06	0.71
hsa-miR-125b-5p	KIRP	Kidney Renal Papillary Cell Carcinoma	288	452.2	-0.15	0.86	0.63
hsa-miR-125b-5p	LAML	Acute Myeloid Leukemia	75	204.01	-0.5	0.61	0.089
hsa-miR-125b-5p	LGG	Brain Lower Grade Glioma	523	3110.91	0.07	1.08	0.67
hsa-miR-125b-5p	LIHC	Liver Hepatocellular Carcinoma	369	484.88	-0.37	0.69	0.037
hsa-miR-125b-5p	LUAD	Lung Adenocarcinoma	503	470.51	-0.07	0.93	0.64
hsa-miR-125b-5p	LUSC	Lung Squamous Cell Carcinoma	469	518.09	0.21	1.24	0.14
hsa-miR-125b-5p	MESO	Mesothelioma	85	1239.62	-0.59	0.55	0.013
hsa-miR-125b-5p	OV	Ovarian Serous Cystadenocarcinoma	374	2896.18	-0.1	0.9	0.44
hsa-miR-125b-5p	PAAD	Pancreatic Adenocarcinoma	178	1087.29	0.03	1.03	0.9
hsa-miR-125b-5p	PCPG	Pheochromocytoma and Paraganglioma	183	1235.5	-1.98	0.14	0.031
hsa-miR-125b-5p	PRAD	Prostate Adenocarcinoma	495	1309.04	-0.1	0.91	0.88
hsa-miR-125b-5p	READ	Rectum Adenocarcinoma	159	218.19	0.22	1.24	0.61
hsa-miR-125b-5p	SARC	Sarcoma	261	1347.61	0.27	1.31	0.18
hsa-miR-125b-5p	SKCM	Skin Cutaneous Melanoma	440	1207.05	-0.31	0.74	0.028
hsa-miR-125b-5p	STAD	Stomach Adenocarcinoma	365	395.24	0.32	1.37	0.059
hsa-miR-125b-5p	TGCT	Testicular Germ Cell Tumors	139	703.57	0.87	2.38	0.45
hsa-miR-125b-5p	THCA	Thyroid Carcinoma	509	3907.26	-0.72	0.49	0.18
hsa-miR-125b-5p	THYM	Thymoma	118	5925.37	0.1	1.11	0.88
hsa-miR-125b-5p	UCEC	Uterine Corpus Endometrial Carcinoma	537	794.64	-0.07	0.93	0.74
hsa-miR-125b-5p	UCS	Uterine Carcinosarcoma	56	1832.27	-0.78	0.46	0.029
hsa-miR-125b-5p	UVM	Uveal Melanoma	80	3011.3	-1.44	0.24	0.0013
hsa-miR-628-3p	ACC	Adrenocortical Carcinoma	79	1.37	0.42	1.52	0.28
hsa-miR-628-3p	BLCA	Bladder Urothelial Carcinoma	406	0.92	0.19	1.21	0.21
hsa-miR-628-3p	BRCA	Breast Invasive Carcinoma	1082	0.47	0.01	1.01	0.95
hsa-miR-628-3p	CESC	Cervical Squamous Cell Carcinoma and Endocervical Adenocarcinoma	306	1.49	-0.24	0.78	0.31
hsa-miR-628-3p	CHOL	Cholangiocarcinoma	36	0.76	0.39	1.47	0.42
hsa-miR-628-3p	COAD	Colon Adenocarcinoma	447	0.64	-0.08	0.92	0.69
hsa-miR-628-3p	DLBC	Lymphoid Neoplasm Diffuse Large B-cell Lymphoma	47	2.52	0.65	1.92	0.37
hsa-miR-628-3p	ESCA	Esophageal Carcinoma	162	1.72	-0.09	0.91	0.72
hsa-miR-628-3p	HNSC	Head and Neck Squamous Cell Carcinoma	495	0.94	-0.04	0.96	0.76
hsa-miR-628-3p	KICH	Kidney Chromophobe	64	0.46	-0.05	0.95	0.94
hsa-miR-628-3p	KIRC	Kidney Renal Clear Cell Carcinoma	517	0.4	0.07	1.07	0.66
hsa-miR-628-3p	KIRP	Kidney Renal Papillary Cell Carcinoma	288	0.84	-0.39	0.68	0.2
hsa-miR-628-3p	LAML	Acute Myeloid Leukemia	75	2.91	-0.27	0.76	0.35
hsa-miR-628-3p	LGG	Brain Lower Grade Glioma	523	1.95	0.3	1.35	0.079
hsa-miR-628-3p	LIHC	Liver Hepatocellular Carcinoma	369	1.35	0.52	1.69	0.0037
hsa-miR-628-3p	LUAD	Lung Adenocarcinoma	503	1.5	-0.28	0.75	0.056
hsa-miR-628-3p	LUSC	Lung Squamous Cell Carcinoma	469	1.11	-0.1	0.9	0.48
hsa-miR-628-3p	MESO	Mesothelioma	85	1.55	-0.1	0.91	0.69
hsa-miR-628-3p	OV	Ovarian Serous Cystadenocarcinoma	374	0.21	0.24	1.27	0.074
hsa-miR-628-3p	PAAD	Pancreatic Adenocarcinoma	178	1.62	-0.4	0.67	0.057
hsa-miR-628-3p	PCPG	Pheochromocytoma and Paraganglioma	183	3.97	-0.65	0.52	0.36
hsa-miR-628-3p	PRAD	Prostate Adenocarcinoma	495	0.57	0.21	1.24	0.74
hsa-miR-628-3p	READ	Rectum Adenocarcinoma	159	1.02	0.09	1.09	0.84
hsa-miR-628-3p	SARC	Sarcoma	261	1.38	-0.27	0.76	0.19
hsa-miR-628-3p	SKCM	Skin Cutaneous Melanoma	440	2.79	-0.17	0.85	0.22
hsa-miR-628-3p	STAD	Stomach Adenocarcinoma	365	1.37	-0.09	0.91	0.59
hsa-miR-628-3p	TGCT	Testicular Germ Cell Tumors	139	4.19	0.03	1.03	0.98
hsa-miR-628-3p	THCA	Thyroid Carcinoma	509	1.82	0.81	2.26	0.12
hsa-miR-628-3p	THYM	Thymoma	118	2.87	-0.63	0.53	0.36
hsa-miR-628-3p	UCEC	Uterine Corpus Endometrial Carcinoma	537	1.4	-0.12	0.89	0.58
hsa-miR-628-3p	UCS	Uterine Carcinosarcoma	56	1.67	-0.14	0.87	0.69
hsa-miR-628-3p	UVM	Uveal Melanoma	80	2.67	0	1	1
hsa-miR-339-5p	ACC	Adrenocortical Carcinoma	79	45.06	0.21	1.23	0.59
hsa-miR-339-5p	BLCA	Bladder Urothelial Carcinoma	406	41.84	0.08	1.08	0.61
hsa-miR-339-5p	BRCA	Breast Invasive Carcinoma	1082	35.4	0.03	1.03	0.86
hsa-miR-339-5p	CESC	Cervical Squamous Cell Carcinoma and Endocervical Adenocarcinoma	306	32.5	-0.07	0.94	0.78
hsa-miR-339-5p	CHOL	Cholangiocarcinoma	36	21.46	-0.86	0.42	0.078
hsa-miR-339-5p	COAD	Colon Adenocarcinoma	447	24.3	0.04	1.04	0.85
hsa-miR-339-5p	DLBC	Lymphoid Neoplasm Diffuse Large B-cell Lymphoma	47	24.29	0.48	1.62	0.52
hsa-miR-339-5p	ESCA	Esophageal Carcinoma	162	37.44	-0.3	0.74	0.24
hsa-miR-339-5p	HNSC	Head and Neck Squamous Cell Carcinoma	495	30.55	0.28	1.33	0.038
hsa-miR-339-5p	KICH	Kidney Chromophobe	64	11.1	0.63	1.88	0.36
hsa-miR-339-5p	KIRC	Kidney Renal Clear Cell Carcinoma	517	23.37	0.08	1.08	0.62
hsa-miR-339-5p	KIRP	Kidney Renal Papillary Cell Carcinoma	288	25.4	-0.51	0.6	0.093
hsa-miR-339-5p	LAML	Acute Myeloid Leukemia	75	97.99	0.29	1.33	0.32
hsa-miR-339-5p	LGG	Brain Lower Grade Glioma	523	14.13	0.56	1.75	0.0016
hsa-miR-339-5p	LIHC	Liver Hepatocellular Carcinoma	369	25.3	0.16	1.17	0.38
hsa-miR-339-5p	LUAD	Lung Adenocarcinoma	503	31.13	-0.21	0.81	0.16
hsa-miR-339-5p	LUSC	Lung Squamous Cell Carcinoma	469	39.45	-0.21	0.81	0.15
hsa-miR-339-5p	MESO	Mesothelioma	85	30.09	0.05	1.05	0.84
hsa-miR-339-5p	OV	Ovarian Serous Cystadenocarcinoma	374	92.1	-0.03	0.97	0.83
hsa-miR-339-5p	PAAD	Pancreatic Adenocarcinoma	178	24.59	-0.41	0.66	0.049
hsa-miR-339-5p	PCPG	Pheochromocytoma and Paraganglioma	183	18.66	-0.12	0.88	0.86
hsa-miR-339-5p	PRAD	Prostate Adenocarcinoma	495	12.75	-0.34	0.71	0.59
hsa-miR-339-5p	READ	Rectum Adenocarcinoma	159	28.5	0.08	1.09	0.85
hsa-miR-339-5p	SARC	Sarcoma	261	21.27	0.33	1.4	0.098
hsa-miR-339-5p	SKCM	Skin Cutaneous Melanoma	440	96.16	-0.13	0.88	0.36
hsa-miR-339-5p	STAD	Stomach Adenocarcinoma	365	28.36	0.05	1.05	0.77
hsa-miR-339-5p	TGCT	Testicular Germ Cell Tumors	139	40.52	1.03	2.81	0.35
hsa-miR-339-5p	THCA	Thyroid Carcinoma	509	28.3	0.47	1.59	0.36
hsa-miR-339-5p	THYM	Thymoma	118	40.12	1.23	3.43	0.1
hsa-miR-339-5p	UCEC	Uterine Corpus Endometrial Carcinoma	537	39.26	-0.1	0.91	0.65
hsa-miR-339-5p	UCS	Uterine Carcinosarcoma	56	50.4	0.18	1.2	0.59
hsa-miR-339-5p	UVM	Uveal Melanoma	80	56.88	0.19	1.21	0.65
hsa-miR-100-5p	ACC	Adrenocortical Carcinoma	79	713.82	0.52	1.69	0.17
hsa-miR-100-5p	BLCA	Bladder Urothelial Carcinoma	406	2501.11	0.33	1.39	0.029
hsa-miR-100-5p	BRCA	Breast Invasive Carcinoma	1082	2473.78	-0.2	0.82	0.21
hsa-miR-100-5p	CESC	Cervical Squamous Cell Carcinoma and Endocervical Adenocarcinoma	306	1897.74	-0.11	0.89	0.63
hsa-miR-100-5p	CHOL	Cholangiocarcinoma	36	5379.38	-0.11	0.89	0.81
hsa-miR-100-5p	COAD	Colon Adenocarcinoma	447	1320.29	0.38	1.46	0.059
hsa-miR-100-5p	DLBC	Lymphoid Neoplasm Diffuse Large B-cell Lymphoma	47	3299.71	-0.41	0.66	0.57
hsa-miR-100-5p	ESCA	Esophageal Carcinoma	162	1538.14	-0.36	0.7	0.16
hsa-miR-100-5p	HNSC	Head and Neck Squamous Cell Carcinoma	495	2023.94	0.18	1.2	0.19
hsa-miR-100-5p	KICH	Kidney Chromophobe	64	5908.9	0.21	1.23	0.76
hsa-miR-100-5p	KIRC	Kidney Renal Clear Cell Carcinoma	517	3218.2	0.02	1.02	0.91
hsa-miR-100-5p	KIRP	Kidney Renal Papillary Cell Carcinoma	288	1780.29	0.43	1.54	0.16
hsa-miR-100-5p	LAML	Acute Myeloid Leukemia	75	414.96	-0.72	0.49	0.015
hsa-miR-100-5p	LGG	Brain Lower Grade Glioma	523	7556.98	0.47	1.59	0.0075
hsa-miR-100-5p	LIHC	Liver Hepatocellular Carcinoma	369	5322.17	-0.58	0.56	0.0012
hsa-miR-100-5p	LUAD	Lung Adenocarcinoma	503	5923.03	-0.06	0.94	0.7
hsa-miR-100-5p	LUSC	Lung Squamous Cell Carcinoma	469	4203.63	0.16	1.17	0.28
hsa-miR-100-5p	MESO	Mesothelioma	85	12951.9	-0.91	0.4	0.00021
hsa-miR-100-5p	OV	Ovarian Serous Cystadenocarcinoma	374	2337.04	0.07	1.08	0.58
hsa-miR-100-5p	PAAD	Pancreatic Adenocarcinoma	178	6959.63	0.11	1.12	0.61
hsa-miR-100-5p	PCPG	Pheochromocytoma and Paraganglioma	183	1097.5	0.06	1.06	0.94
hsa-miR-100-5p	PRAD	Prostate Adenocarcinoma	495	7953.31	0.66	1.93	0.31
hsa-miR-100-5p	READ	Rectum Adenocarcinoma	159	1543.29	-0.33	0.72	0.41
hsa-miR-100-5p	SARC	Sarcoma	261	5834.37	0.2	1.22	0.32
hsa-miR-100-5p	SKCM	Skin Cutaneous Melanoma	440	6833.76	-0.48	0.62	0.00051
hsa-miR-100-5p	STAD	Stomach Adenocarcinoma	365	2468.63	0.35	1.42	0.038
hsa-miR-100-5p	TGCT	Testicular Germ Cell Tumors	139	3930.82	1.15	3.17	0.29
hsa-miR-100-5p	THCA	Thyroid Carcinoma	509	10305.3	0.76	2.14	0.15
hsa-miR-100-5p	THYM	Thymoma	118	17195.8	0.6	1.82	0.39
hsa-miR-100-5p	UCEC	Uterine Corpus Endometrial Carcinoma	537	1777.18	0.16	1.17	0.45
hsa-miR-100-5p	UCS	Uterine Carcinosarcoma	56	3345.52	0.03	1.03	0.92
hsa-miR-100-5p	UVM	Uveal Melanoma	80	1622.19	-0.65	0.52	0.13
